# Supplementary material for: Conserved intron positions in ancient protein modules
Source: Biol Direct. 2007 Feb 8;2:7. doi: 10.1186/1745-6150-2-7 (PMC1800838; doi:10.1186/1745-6150-2-7)
Supplement: Additional File 1 — Sets of conserved intron positions. This file contains the two sets of conserved introns in Excel format used in this article and a Word document containing a short description of field names. [file 1745-6150-2-7-S1.zip]

Archive with 3 entries (3 files):
- Conserved sets/conserved set table fields explanation.doc
- Conserved sets/conserved_set_only diffe taxa_final.xls
- Conserved sets/conserved_set_only diffe taxa_final_cleaned.xls
