# Supplementary material for: Conserved intron positions in ancient protein modules
Source: Biol Direct. 2007 Feb 8;2:7. doi: 10.1186/1745-6150-2-7 (PMC1800838; doi:10.1186/1745-6150-2-7)
Supplement: Additional File 1 — Sets of conserved intron positions. This file contains the two sets of conserved introns in Excel format used in this article and a Word document containing a short description of field names. [file 1745-6150-2-7-S1.zip › Conserved sets/conserved_set_only diffe taxa_final.xls]

## Sheet: 4 out of 5 and conserved_0
WTREE	DEKLK	U22376	AF188677	Human	Arabidopsis thaliana	3	5	REE	DEK	SGKRHLGKTRWTREE DEKLKKLVEQNGTDD	GPARRSTKGQWTPEE DEVLCKAVERFQGKN	0	0	(c-myb) gene	putative c-myb-like transcription factor(MYB3R-1) gene	2	3	2	3	40	24	19	19	2	3
KLLPG	RTDNA	U22376	AF188677	Human	Arabidopsis thaliana	3	5	LPG	RTD	RLGNRWAEIAKLLPG RTDNAIKNHWNSTMR	IYGNKWAELMKFLPG RSDNSIKNHWNSSVK	2	2	(c-myb) gene	putative c-myb-like transcription factor(MYB3R-1) gene	5	6	6	7	73	79	43	606	5	7
CMLIA	SKYEE	Z31589	X68303	A.thaliana	H.sapiens	5	3	LIA	SKY	KRKLQLLGVTCMLIA SKYEEISAPRLEEFC	RGKLQLVGTAAMLLA SKFEEIYPPEVAEFV	0	2	(Columbia) cyc3a gene for cyclin 3a protein	cycA gene for cyclin A	5	6	4	5	43	26	74	70	5	4
LCIIL	EYCEN	X78799	AJ224982	S.pombe	Arabidopsis	4	5	IIL	EYC	YRGSYQTNDSLCIIL EYCENGSLRSICKNF	YLGSSKHKTHLHIIL EYVENGSLANIIKPN	2	2	(wildtype 972 h minus) cdc7 gene	thaliana MAP3K epsilon gene	4	5	4	5	21	85	24	31	3	5
TERYD	EMVEA	AF145302	U84898	Arabidopsis thaliana	Drosophila melanogaster	5	3	RYD	EMV	QVYLAKLSEQTERYD EMVEAMKKVAQLDVE	NVYKAKLAEQAERYD EMVEAMKKVASMDVE	1	1	14-3-3 protein GF14 epsilon (GRF10) gene	14-3-3 epsilon isoform gene	1	2	1	2	22	102	21	157	7	8
TERYD	EMVEA	AF145302	AB008545	Arabidopsis thaliana	Schizosaccharomyces pombe	5	4	RYD	EMV	QVYLAKLSEQTERYD EMVEAMKKVAQLDVE	AVYLAKLAEQAERYE GMVENMKSVASTDQE	1	1	14-3-3 protein GF14 epsilon (GRF10) gene	dmc1 and rad24 genes	1	2	1	2	22	102	23	247	8	6
VFFYK	MKGDY	AF145302	AB017103	Arabidopsis thaliana	Homo sapiens	5	3	FYK	MKG	IPSSNAVESTVFFYK MKGDYYRYLAEFSSG	IPAANTGESKVFYYK MKGDYHRYLAEFATG	2	2	14-3-3 protein GF14 epsilon (GRF10) gene	gene for 14-3-3 epsilon	2	3	3	4	102	30	35	69	5	7
MFHPN	IYADG	L19351	AF294366	Arabidopsis thaliana	Homo sapiens	5	3	HPN	IYA	KPPTVRFVSRMFHPN IYADGSICLDILQNQ	KPPTVRFVSKMFHPN VYADGSICLDILQNR	1	1	16kDa ubiquitin conjugating enzyme (UBC1)gene	ubiquitin-conjugating enzyme HR6A gene	3	4	4	5	30	30	30	30	9	9
LTSIQ	SLLCD	L19351	AF294366	Arabidopsis thaliana	Homo sapiens	5	3	SIQ	SLL	WSPIYDVAAILTSIQ SLLCDPNPNSPANSE	WSPTYDVSSILTSIQ SLLDEPNPNSPANSQ	0	0	16kDa ubiquitin conjugating enzyme (UBC1)gene	ubiquitin-conjugating enzyme HR6A gene	4	5	5	6	30	42	30	42	7	9
TGAGA	GLGRA	AF057740	L27801	Homo sapiens	Aspergillus parasiticus	3	4	AGA	GLG	LRFDGRVVLVTGAGA GLGRAYALAFAERGA	GPPEETVYLVTGASR GIGRGLIEAFLQRPK	1	1	17-beta-hydroxysteroid dehydrogenase IV (HSD17B4)gene	norsolornic acid (nor-1) gene	1	2	1	2	19	18	34	179	3	3
LDDYQ	GLPED	U02963	AF136179	Chlamydomonas reinhardtii	Mus musculus	5	3	DYQ	GLP	VWGSVQALKELDDYQ GLPEDLIGSSKRWRE	TCGDVLDNLRGDCYQ VLIEDCIPVLKMYAK	0	0	21gr dynein beta heavy chain (ODA4) gene	spermine synthase gene	28	29	5	6	196	358	30	38	2	2
KRKSD	GIYII	U43901	X89366	Human	A.thaliana	3	5	KSD	GIY	LDFQMEQYIYKRKSD GIYIINLKRTWEKLL	CNYQMERYVFKRRND GIYIFNLGKTWEKLQ	1	1	37 kD laminin receptor precursor/p40 ribosome associatedprotein gene	DNA for 40 kDa protein gene	1	2	1	2	44	40	48	88	4	7
ASVLK	AVVER	AF062589	AF166491	Arabidopsis thaliana	Aspergillus oryzae	5	4	VLK	AVV	FKDTLPDDLLASVLK AVVERTSLDPSEVGD	LKDTTLDELLISLLT DVRERSKLDPNLVED	0	0	3-keto-acyl-CoA thiolase 2 (PKT2) and3-keto-acyl-CoA-thiolase 1 (PKT1) genes	putative 3-ketoacyl-CoA thiolase (kat1) gene	3	4	2	3	29	42	32	283	6	5
GSTTA	GNASQ	AF062589	X65140	Arabidopsis thaliana	H.sapiens	5	3	TTA	GNA	AKLKTVFKQNGSTTA GNASQISDGAGAVLL	AKLKPAFKKDGSTTA GNSSQVSDGAAAILL	1	1	3-keto-acyl-CoA thiolase 2 (PKT2) and3-keto-acyl-CoA-thiolase 1 (PKT1) genes	ACAA gene (exons 1 & 2) for peroxisomal 3-oxoacyl-CoAthiolase	9	10	8	9	44	32	64	60	6	7
AGEIK	GFTGI	AF160509	U59759	Homo sapiens	Arabidopsis thaliana	3	5	EIK	GFT	DVKGLYKRARAGEIK GFTGIDSDYEKPETP	DPKGLYKLARAGKIK GFTGIDDPYEPPLNC	1	1	3-phosphoadenosine 5'-phosphosulfate synthetase 2(PAPSS2) gene'	APS kinase gene	4	5	5	6	46	40	28	16	8	4
LREVE	VFKSS	AF112980	U03633	Homo sapiens	Chlamydomonas reinhardtii	3	5	EVE	VFK	GVNWHAKPLTLREVE VFKSSQEIQERLVRA	AVAAPPKLVTKRSEE IFKEAQELLPGGVNS	0	0	7-60 gene	CC124 glutamate-1-semialdehydeaminotransferase (gsa) gene	4	5	1	2	23	50	44	54	3	3
GIVLA	VTKVV	AF085279	AB008866	Arabidopsis thaliana	Fugu rubripes	5	3	VLA	VTK	DGQEVYTLFSGIVLA VTKVVPAVTEEVKDA	DLSIICCLSYSIVLM VTCTVYAVKSRGVPE	0	0	ABA-regulated gene cluster	gene for metabotropic glutamate receptor 8 homologue	3	4	2	3	40	50	54	24	2	2
AFASQ	AAYCV	X65140	AF166491	H.sapiens	Aspergillus oryzae	3	4	ASQ	AAY	SDVDIFEINEAFASQ AAYCVEKLRLPPEKV	DDIDIFEINEAFASM GTYCVQKLGLDESKV	0	0	ACAA gene (exons 1 & 2) for peroxisomal 3-oxoacyl-CoAthiolase	putative 3-ketoacyl-CoA thiolase (kat1) gene	10	11	3	4	19	48	283	21	8	5
TGMAK	AGFAG	AF049106	AF095900	Glycine max	Schizosaccharomyces pombe	5	4	MAK	AGF	DIQPLVCDNGTGMAK AGFAGDVAPRAVFPS	ESAPIVLDNGTGFVK VGYAKDNFPRFQFPS	0	0	actin 4 (SAc4) gene	actin-related protein 2 (arp2) gene	1	2	1	2	20	131	16	374	5	6
IIFLQ	ICPDG	L18963	AF102173	Caenorhabditis elegans	Arabidopsis thaliana	3	5	FLQ	ICP	VGAGTSKMDKIIFLQ ICPDGASIKKKMVYA	VTAENCQKSKIFFIA WCPDIAKVRSKMIYA	2	2	actin binding protein (unc-60) gene	actin depolymerizing factor 1 (ADF1) gene	3	4	2	3	75	34	88	50	3	5
IFFIA	WCPDI	AF102173	L18963	Arabidopsis thaliana	Caenorhabditis elegans	5	3	FIA	WCP	VTAENCQKSKIFFIA WCPDIAKVRSKMIYA	VGAGTSKMDKIIFLQ ICPDGASIKKKMVYA	2	2	actin depolymerizing factor 1 (ADF1) gene	actin binding protein (unc-60) gene	2	3	3	4	88	50	75	34	3	5
SGRTT	GIVLD	U27980	AF182035	Arabidopsis thaliana	Homo sapiens	5	3	RTT	GIV	AIQAVLSLYASGRTT GIVLDSGDGVSHTVP	AIQAVLSLYASGRTT GIVLDSGDGVTHNVP	1	1	actin-4 (ACT4) gene	skeletal muscle alpha-actin gene (ACTA1)	2	3	2	3	131	205	108	54	10	8
STFQQ	MWISK	U27811	L31505	Arabidopsis thaliana	Neurospora crassa	5	4	FQQ	MWI	WIGGSILASLSTFQQ MWISKSEYDESGPSI	WIGGSILAGLSTFRK MWVSIDDWHENPDII	0	0	actin7 (ACT7) gene	centractin (ro-4) gene	3	4	3	4	205	21	105	20	9	2
FFHPE	FANPD	AF034581	U79156	Fugu rubripes	Arabidopsis thaliana	3	5	HPE	FAN	GYERFLGPEIFFHPE FANPDFTQPISEVVD	DGKESLGSEKVSHPE MANEDRQQSKPEEKT	0	0	actin-related protein (ARP3) gene	Myb-related transcription factor CCA1 gene	8	9	4	5	58	31	65	58	3	2
TGFVK	VGYAK	AF095900	U27811	Schizosaccharomyces pombe	Arabidopsis thaliana	4	5	FVK	VGY	ESAPIVLDNGTGFVK VGYAKDNFPRFQFPS	DIQPLVCDNGTGMVK AGFAGDDAPRAVFPS	0	0	actin-related protein 2 (arp2) gene	actin7 (ACT7) gene	1	2	1	2	16	374	20	131	5	6
TTLQL	GLPGE	U22528	AB010570	Arabidopsis thaliana	Rattus norvegicus	5	3	LQL	GLP	KCSLQNTDSDTTLQL GLPGEAHDRRTNEGE	RENLQAVLKDTAAQM MLPPECGDLLMEEYM	2	0	AGL15 gene	gene for carboxylesterase precursor	7	8	8	9	50	55	27	48	3	2
IPGFG	GTQRL	AF123253	M26576	Arabidopsis thaliana	Human	5	3	GFG	GTQ	LGLPELTLGVIPGFG GTQRLPRLVGLAKAT	LLKGERGFPGIPGTP GPPGLPGLQGPVGPP	1	0	AIM1 protein (AIM1) gene	alpha-1 collagen type IV gene	6	7	9	10	27	19	28	21	2	3
KRDLK	NLVIL	AF175220	AB026534	Drosophila melanogaster	Lordiphosa stackelbergi	3	2	DLK	NLV	IGLDTSKELLKRDLK NLVILDRIENPAAIA	IGLDTSRELVKRNLK NLVILDRIDNPAAIA	0	0	alcohol dehydrogenase (Adh) gene	gene for alcohol dehydrogenase	1	2	1	2	33	135	20	135	8	9
TNSLA	RLAPI	U26846	AB026534	Drosophila virilis	Lordiphosa stackelbergi	3	2	SLA	RLA	SASEAAALSFTNSLA RLAPITGVTAYSINP	SASKAAVVSFTQSIA KLANITGVTAFTVNP	0	0	alcohol dehydrogenase (Adh-1) gene	gene for alcohol dehydrogenase	2	3	2	3	135	88	135	82	7	7
TQGPQ	IDKEQ	J04748	AF215823	Homo sapiens	Zea mays	3	5	GPQ	IDK	ILGNPLTPGVTQGPQ IDKEQYDKILDLIES	VVGDPFRKGVEQGPQ IDDEQFNKILRYIRY	0	0	aldehyde dehydrogenase (ALDH1) gene	T cytoplasm male sterility restorer factor 2 (rf2) gene	9	10	8	9	62	55	46	46	4	4
GQIIP	WNFPL	M31994	AB001348	Homo sapiens	Oryza sativa	3	5	IIP	WNF	YTRHEPIGVCGQIIP WNFPLVMLIWKIGPA	YVLKEPIGVVGLITP WNYPLLMATWKVAPA	0	2	aldehyde dehydrogenase (ALDH1) gene	gene for betaine aldehyde dehydrogenase	5	6	4	5	21	43	49	31	6	5
TLTHQ	NVDPA	AF121945	AF234163	Mus musculus	Hordeum vulgare	3	5	THQ	NVD	DDLHSKHPWRTLTHQ NVDPAQLPQDPIGRP	RDSRSTLVIHNLAHQ GVEPASTYPDLGLPP	0	0	aldehyde oxidase (Aox) gene	starch synthase I (SSI) gene	16	17	5	6	31	56	28	58	2	2
IPGTP	GPPGL	J05039	AF123253	Human	Arabidopsis thaliana	3	5	GTP	GPP	LLKGERGFPGIPGTP GPPGLPGLQGPVGPP	LGLPELTLGVIPGFG GTQRLPRLVGLAKAT	0	1	alpha-1 collagen type IV gene	AIM1 protein (AIM1) gene	9	10	6	7	28	21	27	19	2	3
RYMGK	GVSKA	X16288	D63941	H.sapiens	Aspergillus oryzae	3	4	MGK	GVS	ALELRDNDKTRYMGK GVSKAVEHINKTIAP	AHELRDGDKTHWGGK GVLKAVENVNKTIAP	1	1	alpha-enolase gene for non-neuronal enolase (EC 4.2.1.11)exon 2	enoA gene for enolase	2	3	2	3	32	20	19	113	8	8
VDMNE	GALFL	M13759	X52138	Glycine max	Human	5	3	MNE	GAL	LRDLDVFLSVVDMNE GALFLPHFNSKAIVV	KAQLVVIAHDVDPIE LVVFLPALCRKMGVP	0	0	alpha-type beta conglycinin storage protein gene'	L7a gene for large ribosomal subunit component (L7a)	4	5	5	6	99	93	27	43	2	3
NARDR	EGDTA	AJ304804	M82883	Homo sapiens	Arabidopsis thaliana	3	5	RDR	EGD	EHFLSLGLEINARDR EGDTALHDAVRLNRY	DSLLKHNLDINATDV GGLTALHRAIIGKKQ	0	0	ANKRD2 gene for skeletal muscle ankyrin repeat	ankyrin repeat-containing protein (akr) gene	7	8	3	4	33	33	33	33	3	3
NAQSQ	KGFTP	U50133	M82883	Homo sapiens	Arabidopsis thaliana	3	5	QSQ	KGF	RELVNYGANVNAQSQ KGFTPLYMAAQENHL	KLLLLYNADINAQDR DGWTPLHVAVQARRS	0	0	ankyrin (ANK1) gene	ankyrin repeat-containing protein (akr) gene	3	4	5	6	33	33	33	33	3	3
NAQDR	DGWTP	M82883	U50133	Arabidopsis thaliana	Homo sapiens	5	3	QDR	DGW	KLLLLYNADINAQDR DGWTPLHVAVQARRS	RELVNYGANVNAQSQ KGFTPLYMAAQENHL	0	0	ankyrin repeat-containing protein (akr) gene	ankyrin (ANK1) gene	5	6	3	4	33	33	33	33	3	3
NATDV	GGLTA	M82883	AJ304804	Arabidopsis thaliana	Homo sapiens	5	3	TDV	GGL	DSLLKHNLDINATDV GGLTALHRAIIGKKQ	EHFLSLGLEINARDR EGDTALHDAVRLNRY	0	0	ankyrin repeat-containing protein (akr) gene	ANKRD2 gene for skeletal muscle ankyrin repeat	3	4	7	8	33	33	33	33	3	3
AGKIK	GFTGI	U59759	AF160509	Arabidopsis thaliana	Homo sapiens	5	3	KIK	GFT	DPKGLYKLARAGKIK GFTGIDDPYEPPLNC	DVKGLYKRARAGEIK GFTGIDSDYEKPETP	1	1	APS kinase gene	3-phosphoadenosine 5'-phosphosulfate synthetase 2(PAPSS2) gene'	5	6	4	5	28	16	46	40	8	4
FSGGQ	CKPGV	L20687	AF045965	Neurospora crassa	Mus musculus	4	3	GGQ	CKP	PRDLGIVAVGFSGGQ CKPGVDAAPSALIES	VHSVAIVGAPFSRGQ KKLGVEYGPAAIREA	0	0	arginase (aga) gene	arginase II gene	1	2	1	2	60	194	37	24	2	3
FSRGQ	KKLGV	AF045965	L20687	Mus musculus	Neurospora crassa	3	4	RGQ	KKL	VHSVAIVGAPFSRGQ KKLGVEYGPAAIREA	PRDLGIVAVGFSGGQ CKPGVDAAPSALIES	0	0	arginase II gene	arginase (aga) gene	1	2	1	2	37	24	60	194	2	3
DDLLG	GGIET	D45415	AF233744	Arabidopsis thaliana	Homo sapiens	5	3	LLG	GGI	VKITTGCQALDDLLG GGIETSAITEAFGEF	IQITTGSKELDKLLQ GGIETGSITEMFGEF	1	1	ArLIM15 gene for recA-like protein	RAD51 gene	6	7	3	4	19	15	39	31	5	7
ITGIA	DTGTT	M92927	AF180814	Aspergillus oryzae	Homo sapiens	4	3	GIA	DTG	VGKGDAQKAPITGIA DTGTTLVMLDDEIVD	PGRLACATAQHYGIA GCGTLLILDPDEAGL	1	1	aspergillopepsin O (pepO) gene	peroxisomal PTS2 receptor (PEX7) gene	3	4	1	2	83	112	43	19	2	3
SMLLQ	NVPPA	Y11122	X63503	A.thaliana	D.melanogaster	5	3	LLQ	NVP	FGSGVLCAKASMLLQ NVPPAVLVRFLREHR	GKKFNLDVKLSPLLL RVYEAVLCTDRNERN	0	2	ATHB-14 gene	gene for yemanuclein-alpha	10	11	4	5	64	63	49	80	2	3
LKYRQ	GRTII	AF165306	D00672	Homo sapiens	A.thaliana	3	5	YRQ	GRT	YSRRGIWELLLKYRQ GRTIILSTHHMDEAD	GNASIFSELEDKIRQ GHNIVLISNHQSEAD	1	0	ATP cassette binding transporter 1 (ABC1) gene	ATS1 gene for glycerol-3-phosphate acyltransferase	3	4	5	6	46	74	20	34	2	5
PEQAA	RFYVA	D10910	X05279	Arabidopsis thaliana	Drosophila	5	3	QAA	RFY	LRQKQRGKYFPEQAA RFYVAEVLLAMEYLH	MFQIQQFGKFKEPVA VFYAAEIAAGLFFLH	2	2	Atpk7 gene for serine/threonine proteinkinase	melanogaster PKC gene exon 2 for protein kinase C	1	2	9	10	284	294	30	68	3	3
DKIRQ	GHNIV	D00672	AF165306	A.thaliana	Homo sapiens	5	3	IRQ	GHN	GNASIFSELEDKIRQ GHNIVLISNHQSEAD	YSRRGIWELLLKYRQ GRTIILSTHHMDEAD	0	1	ATS1 gene for glycerol-3-phosphate acyltransferase	ATP cassette binding transporter 1 (ABC1) gene	5	6	3	4	20	34	46	74	2	5
CDCLQ	GFQVC	M84700	X16826	Arabidopsis thaliana	Drosophila	5	3	CLQ	GFQ	LDVVRKEAENCDCLQ GFQVCHSLGGGTGSG	LDVVRKECENCDCLQ GFQLTHSLGGGTGSG	1	0	beta-2 tubulin (TUB2) gene	melanogaster DNA for 60C beta tubulin gene making beta 3tubulin isoform	1	2	2	3	131	90	82	318	9	10
IFKWI	GPMGS	S77096	U13070	Brassica napus	Caenorhabditis elegans	5	3	KWI	GPM	SSIFTRSPDNIFKWI GPMGSDCGIVNVNIP	SSLFTTNIQNVFKWM GPKGSDCGIVNVNIP	2	2	btg-26=turgor-responsive/drought-induced gene	chromosome condensation protein homolog(dpy-27) gene exons 1-12	12	13	3	4	32	51	242	68	5	10
TFKLE	CKHKY	AF159511	AF014922	Filobasidiella neoformans	Paramecium tetraurelia	4	6	KLE	CKH	HECRHLTDYFTFKLE CKHKYSETVYNACME	HECRQLTAFFNFKEE CLYKYDQETYDMLMD	1	1	calcineurin A catalytic subunit (CNA1)gene	protein phosphatase 2B gene	6	7	5	6	37	49	54	43	7	2
DNDNS	GYITM	U20625	M89628	Arabidopsis thaliana	Drosophila melanogaster	5	3	DNS	GYI	DHLYTAFQFFDNDNS GYITMEELELAMKKY	ASLVAIFNIIDADNS GEITLDEFETAIDLL	2	1	calcium-dependent protein kinase (CDPK6) gene	retinal degeneration C (rdgC) gene	7	8	11	12	42	34	33	118	2	3
LHLQK	ELCDA	U54615	AF165926	Arabidopsis thaliana	Homo sapiens	5	3	LQK	ELC	LDYGEFVAVSLHLQK ELCDALKEDGGDDCV	LCEHQFTIIVAELQK ELQEQLKITTFKDLV	0	0	calcium-dependent protein kinase gene	chromosome 5p13 BAC clone djn085o06 containing NUP155gene	6	7	21	22	23	29	44	64	2	4
NMFDT	NGDGQ	AF009561	U94728	Paramecium tetraurelia	Homo sapiens	6	3	FDT	NGD	LSKIKLQQAFNMFDT NGDGQISREELQEIM	DSEEEIREAFRVFDK DGNGYISAAELRHVM	0	0	calcium-dependent protein kinase-b (PCaPK-b)gene	calmodulin (CALM2) gene	6	7	4	5	60	53	36	45	3	5
KIREE	EEKKR	D17648	U52909	Chicken	Arabidopsis thaliana	3	5	REE	EEK	QKKKQEEAERKIREE EEKKRMKEEIERRRA	GRTSQSEEPSRPREE REKSREKGKERERSR	0	2	caldesmon gene	U1 snRNP 70K protein gene	5	6	8	9	62	47	71	163	2	2
RVFDK	DGNGY	U94728	AF009561	Homo sapiens	Paramecium tetraurelia	3	6	FDK	DGN	DSEEEIREAFRVFDK DGNGYISAAELRHVM	LSKIKLQQAFNMFDT NGDGQISREELQEIM	0	0	calmodulin (CALM2) gene	calcium-dependent protein kinase-b (PCaPK-b)gene	4	5	6	7	36	45	60	53	3	5
IAALE	ESLEM	AF217547	Z82215	Arabidopsis thaliana	Human	5	3	ALE	ESL	DISLICREAAIAALE ESLEMEEISMRHLKA	AKLKNKHEAMITDLE ERLRREEKQRQELEK	0	1	calmodulin-binding protein gene	DNA sequence from clone RP1-68O2 on chromosome 22 Containsthe 5 end of the APOL2 gene for apolipoprotein L 2'	9	10	23	24	64	59	41	57	2	3
KAHQQ	VHISE	AB030565	Z98949	Arabidopsis thaliana	Human	5	3	HQQ	VHI	ELAGLQEELSKAHQQ VHISEARVSTALDKL	KTSVSKEELEKVHSQ LEQSEAKCEEALKTQ	0	0	CAO gene for chlorophyll a oxygenase	DNA sequence from clone CTA-125H2 on chromosome 22q11-12Contains part of the gene for a novel protein similar to KIAA0216and myosin heavy chain	3	4	18	19	35	92	51	38	3	3
GKTCN	VCSGG	J05666	U34755	Human	Glycine max	3	5	TCN	VCS	CHEGFTLNSDGKTCN VCSGGGGSSATDLVF	KWRGDSALSDGKLQN VDLIGGYYDAGDNVK	1	0	cartilage matrix protein (CMP) gene	cellulase gene	4	5	1	2	42	139	80	71	3	4
QVDST	GKGAI	AF020281	M57590	Dictyostelium discoideum	Mouse	2	3	DST	GKG	TYLELKKMIEQVDST GKGAINFRDFIKMMT	TKEELDAIIEEVDED GSGTIDFEEFLVMMV	1	1	CbpB (cbpB) gene	fast skeletal troponin C (sTnC) gene	2	3	3	4	56	58	48	38	5	4
KRSEE	IFKEA	U03633	AF112980	Chlamydomonas reinhardtii	Homo sapiens	5	3	SEE	IFK	AVAAPPKLVTKRSEE IFKEAQELLPGGVNS	GVNWHAKPLTLREVE VFKSSQEIQERLVRA	0	0	CC124 glutamate-1-semialdehydeaminotransferase (gsa) gene	7-60 gene	1	2	4	5	44	54	23	50	3	3
NVKEK	WVPEI	AF153423	AF115470	Drosophila melanogaster	Arabidopsis thaliana	3	5	KEK	WVP	FSVVSPSSFENVKEK WVPEITHHCQKTPFL	FSLVSKASYENVSKK WVPELRHYAPGVPII	0	0	CDC42 protein (Cdc42) gene	cultivar Landsberg erecta Arac3 (Arac3) gene	1	2	3	4	96	95	37	21	6	2
NVKEK	WVPEI	AF153429	AF310888	Drosophila melanogaster	Dictyostelium discoideum	3	2	KEK	WVP	FLVVSPSSFENVKEK WVPEITHHCQKTPFL	FSITNPVSFENVYTK WYPEVMHFCPEVPQI	0	0	CDC42 protein (Cdc42) gene	RacC (racC) gene	1	2	2	3	96	95	82	93	5	3
HPNIV	KLMEV	U15802	D10850	Paramecium tetraurelia	Arabidopsis	6	5	NIV	KLM	REISLLKELNHPNIV KLMEVVHSNKKLVLV	REISLLKEMQHSNIV KLQDVVHSEKRLYLV	2	2	cell cycle control CDC2 (cdc2) gene	thaliana CDC2a gene for p34 protein serine/threoninekinase	3	4	2	3	42	239	61	41	8	7
GKLQN	VDLIG	U34755	M55682	Glycine max	Human	5	3	LQN	VDL	KWRGDSALSDGKLQN VDLIGGYYDAGDNVK	CHEGFTLNSDGKTCN VCSGGGGSSATDLVF	0	1	cellulase gene	cartilage matrix protein (CMP) gene	1	2	4	5	80	71	42	139	3	4
STFRK	MWVSI	L31505	U27811	Neurospora crassa	Arabidopsis thaliana	4	5	FRK	MWV	WIGGSILAGLSTFRK MWVSIDDWHENPDII	WIGGSILASLSTFQQ MWISKSEYDESGPSI	0	0	centractin (ro-4) gene	actin7 (ACT7) gene	3	4	3	4	105	20	205	21	9	2
DPTIE	DSYRK	U89950	AB016991	Mus musculus	Neurospora crassa	3	4	TIE	DSY	LIQNHFVDEYDPTIE DSYRKQVVIDGETCL	LIQGHFLDEYDPTIE DSYRKQCTIDNEVAL	0	1	c-H-ras gene	NC-ras gene	1	2	2	3	37	60	38	92	8	5
AICSK	ANELL	AF165926	AF030978	Homo sapiens	Paramecium tetraurelia	3	6	CSK	ANE	ICPLLYSTDDAICSK ANELLQRSRQVQNKT	CKPLPEQDVKQICEK AQEILIEESNVQPVR	0	0	chromosome 5p13 BAC clone djn085o06 containing NUP155gene	serine-threonine phosphoprotein phosphatase(pp2r-1) gene	22	23	1	2	64	46	37	42	2	2
AELQK	ELQEQ	AF165926	U54615	Homo sapiens	Arabidopsis thaliana	3	5	LQK	ELQ	LCEHQFTIIVAELQK ELQEQLKITTFKDLV	LDYGEFVAVSLHLQK ELCDALKEDGGDDCV	0	0	chromosome 5p13 BAC clone djn085o06 containing NUP155gene	calcium-dependent protein kinase gene	21	22	6	7	44	64	23	29	2	4
VFKWM	GPKGS	U13070	S77096	Caenorhabditis elegans	Brassica napus	3	5	KWM	GPK	SSLFTTNIQNVFKWM GPKGSDCGIVNVNIP	SSIFTRSPDNIFKWI GPMGSDCGIVNVNIP	2	2	chromosome condensation protein homolog(dpy-27) gene exons 1-12	btg-26=turgor-responsive/drought-induced gene	3	4	12	13	242	68	32	51	5	10
IEIEE	IEKLK	U41266	AB017038	Caenorhabditis elegans	Schizosaccharomyces pombe	3	4	IEE	IEK	AKLDFMKQDPIEIEE IEKLKHRVEEETQRN	AKAKEVKAKPIKGEE AEKLVYEYLRKTNRP	0	1	chromosome condensation protein homolog(dpy-27) gene exons 1-12	gene for Meu13	2	3	1	2	75	47	16	18	4	2
AKHRA	KYKAA	AF129458	AF293639	Chlamydomonas reinhardtii	Homo sapiens	5	3	HRA	KYK	LAPQRAALEAAKHRA KYKAAVESYLEELVV	LRAKPRADTAATADA KVKATTSLCESELHG	2	2	class II DNA photolyase (PHR2) gene	dioxin receptor repressor (AHRR) gene	7	8	8	9	63	57	66	21	3	2
ARIIN	YLLEK	L35321	Z82215	Dictyostelium discoideum	Human	2	3	IIN	YLL	QFNREGHISGARIIN YLLEKSRISHQASSE	NFDVNGYIVGANIET YLLEKSRAIRQAKEE	1	1	class VII unconventional myosin (myoI)gene	DNA sequence from clone RP1-68O2 on chromosome 22 Containsthe 5 end of the APOL2 gene for apolipoprotein L 2'	1	2	6	7	182	117	21	33	4	5
RVVSQ	EPDER	AF222716	U61421	Plasmodium falciparum	Human	6	3	VSQ	EPD	SIEIFLLEKIRVVSQ EPDERCYHIFYEILK	KIEQYLLEKSRVCRQ ALDERNYHVFYCMLE	0	0	clone 3D7 unconventional myosin PfM-B gene	myosin VIIa (MYO7A) gene	2	3	4	5	48	44	48	38	6	5
IGVDF	KFKTF	U03622	X52099	Paramecium tetraurelia	Schizosaccharomyces	6	4	VDF	KFK	DKFSENYISTIGVDF KFKTFQLDGKGLKLQ	DTYTESYISTIGVDF KIRTFELEGKTVKLQ	2	0	clone plg-12 guanine nucleotide regulatoryprotein gene	pombe ypt1 gene	1	2	2	3	25	37	42	16	6	6
VKLQI	WDTAG	U03623	U13168	Paramecium tetraurelia	Chlamydomonas reinhardtii	6	5	LQI	WDT	TKTVAIGEHNVKLQI WDTAGQDRFRTITCS	IRTVELDGKVIKLQI WDTAGQERFRTITSS	0	0	clone plg-13 guanine nucleotide regulatoryprotein gene	YptC1 (yptC1) gene	2	3	5	6	32	46	16	24	2	8
QIWDT	AGQES	U03625	U13167	Paramecium tetraurelia	Chlamydomonas reinhardtii	6	5	WDT	AGQ	LKMNDRTIKIQIWDT AGQESFSSITRSYYK	INIDGKQIKLQIWDT AGQESFRSITRSYYR	0	0	clone plg-15 guanine nucleotide regulatoryprotein gene	YptC4 (yptC4) gene	1	2	3	4	44	15	47	27	2	8
VNLNL	WDTAG	U03615	AF310886	Paramecium tetraurelia	Dictyostelium discoideum	6	2	LNL	WDT	CAQVLYENKMVNLNL WDTAGQEEYKQLRSI	SANVMIDGKPFNLGL WDTAGQEDYDRLRPL	2	0	clone plg-5 guanine nucleotide regulatoryprotein gene	RacA (racA) gene	2	3	3	4	34	41	18	44	3	5
DLSDM	RKVSE	U03618	AF081511	Paramecium tetraurelia	Homo sapiens	6	3	SDM	RKV	IVIILVANKTDLSDM RKVSEDEAKEMAKQN	RVRDDGSNRTSLIDS RLVSVHESGWKAFDV	0	2	clone plg-8 guanine nucleotide regulatoryprotein gene	signaling molecule LEFTY-A gene	2	3	2	3	49	18	82	80	3	2
FTRGN	GTGGK	X17692	U42724	Neurospora	Arabidopsis thaliana	4	5	RGN	GTG	IPEFMLQGGDFTRGN GTGGKSIYGEKFADE	IKDFMIQGGDFTEGN GTGGISIYGAKFEDE	0	0	crassa cyclophilin gene	cyclophilin (ROC4) gene	3	4	4	5	57	97	30	18	7	8
NVLKK	WMPEL	AF115474	AJ132695	Arabidopsis thaliana	Homo	5	3	LKK	WMP	FSLISKASYENVLKK WMPELRRFAPNVPIV	FSLVSPASFENVRAK WYPEVRHHCPNTPII	0	0	cultivar Columbia Arac7 (Arac7) gene	sapiens rac1 gene	3	4	4	5	37	21	21	53	7	5
NVFKK	WIPEL	AF115467	U03615	Arabidopsis thaliana	Paramecium tetraurelia	5	6	FKK	WIP	FSLVSRASYENVFKK WIPELQHFAPGVPLV	FSVDEPSSFQNAIKK WYPELQADQPNAPKI	0	0	cultivar Landsberg erecta Arac10 (Arac10)gene	clone plg-5 guanine nucleotide regulatoryprotein gene	3	4	3	4	37	21	41	114	3	3
NVFKK	WIPEL	AF115467	AF310888	Arabidopsis thaliana	Dictyostelium discoideum	5	2	FKK	WIP	FSLVSRASYENVFKK WIPELQHFAPGVPLV	FSITNPVSFENVYTK WYPEVMHFCPEVPQI	0	0	cultivar Landsberg erecta Arac10 (Arac10)gene	RacC (racC) gene	3	4	2	3	37	21	82	93	4	5
NVFKK	WIPEL	AF115467	AF338871	Arabidopsis thaliana	Aspergillus nidulans	5	4	FKK	WIP	FSLVSRASYENVFKK WIPELQHFAPGVPLV	FAVDSPDSLDNVQEK WISEVLHFCQGLPII	0	0	cultivar Landsberg erecta Arac10 (Arac10)gene	rho GTPase (rhoA) gene	3	4	3	4	37	21	66	45	3	4
AMLLA	SKFEE	X68303	Z31589	H.sapiens	A.thaliana	3	5	LLA	SKF	RGKLQLVGTAAMLLA SKFEEIYPPEVAEFV	KRKLQLLGVTCMLIA SKYEEISAPRLEEFC	2	0	cycA gene for cyclin A	(Columbia) cyc3a gene for cyclin 3a protein	4	5	5	6	74	70	43	26	5	4
LGKIF	DLIGL	U37022	D10851	Human	Arabidopsis	3	5	KIF	DLI	LFCGNSEADQLGKIF DLIGLPPEDDWPRDV	LFPGDSEFQQLLHIF RLLGTPTEQQWPGVS	2	2	cyclin-dependent kinase 4 (CDK4) gene	thaliana CDC2b gene for p34 protein serine/threoninekinase-related protein	5	6	2	3	17	46	23	47	6	4
AQLLL	EMLTF	U37022	D10851	Human	Arabidopsis	3	5	LLL	EML	SVVPEMEESGAQLLL EMLTFNPHKRISAFR	LAVPSLSPQGVDLLT KMLKYNPAERISAKT	0	0	cyclin-dependent kinase 4 (CDK4) gene	thaliana CDC2b gene for p34 protein serine/threoninekinase-related protein	6	7	3	4	46	30	47	30	3	6
HKNIV	RLHDV	D26605	D10850	Mouse	Arabidopsis	3	5	NIV	RLH	REICLLKELKHKNIV RLHDVLHSDKKLTLV	REISLLKEMQHSNIV KLQDVVHSEKRLYLV	2	2	cyclin-dependent kinase 5 (CDK5) gene	thaliana CDC2a gene for p34 protein serine/threoninekinase	3	4	2	3	22	21	61	41	7	6
DGKSA	GRVVI	AF020433	AF000240	Arabidopsis thaliana	Gallus gallus	5	3	KSA	GRV	THKVYFDVEIDGKSA GRVVIGLFGKAVPKT	LLIEAFAVLIGPPSA GRLVDALKNYEVIFY	1	1	cyclophilin (CYP5) gene	monocarboxylate transporter 3 (MCT3) gene	2	3	3	4	23	16	288	130	3	2
FTEGN	GTGGI	U42724	X17692	Arabidopsis thaliana	Neurospora	5	4	EGN	GTG	IKDFMIQGGDFTEGN GTGGISIYGAKFEDE	IPEFMLQGGDFTRGN GTGGKSIYGEKFADE	0	0	cyclophilin (ROC4) gene	crassa cyclophilin gene	4	5	3	4	30	18	57	97	7	8
FTRGD	GTGGK	AF107254	U42724	Emericella nidulans	Arabidopsis thaliana	4	5	RGD	GTG	IKDFMIQGGDFTRGD GTGGKSIYGAKFKDE	IKDFMIQGGDFTEGN GTGGISIYGAKFEDE	1	0	cyclophilin B (cypB) gene	cyclophilin (ROC4) gene	4	5	4	5	35	48	30	18	10	9
FTRHN	GTGGR	AF096318	U42724	Aspergillus niger	Arabidopsis thaliana	4	5	RHN	GTG	IPQFMLQGGDFTRHN GTGGRSIYGEKFADE	IKDFMIQGGDFTEGN GTGGISIYGAKFEDE	0	0	cyclophilin-like peptidyl prolyl cis-transisomerase (cypH) gene	cyclophilin (ROC4) gene	2	3	4	5	57	35	30	18	7	8
LTLPT	GERIS	AF025313	AJ242523	Tetrahymena thermophila	Chlamydomonas reinhardtii	6	5	LPT	GER	LNSVLDDNHLLTLPT GERISFQDNVNFIFE	MNTTLDDNKLLTLLS GERIAMTPAVSLLFE	1	1	cytoplasmic dynein heavy chain 1b gene	partial dhc10 gene for 1 beta dyneinheavy chain	8	9	34	35	76	160	78	66	6	3
LTLTQ	GMDMG	AF025313	AJ132478	Tetrahymena thermophila	Chlamydomonas reinhardtii	6	5	LTQ	GMD	VHTPLTDKCYLTLTQ GMDMGYGGNPYGPAG	VYTPLTDKCYLTLTQ GMALGYGGNPYGPAG	1	0	cytoplasmic dynein heavy chain 1b gene	STF1 gene	3	4	23	24	118	32	78	85	9	10
EMGYQ	VRFGI	AF138283	AL353715	Arabidopsis thaliana	Human	5	3	GYQ	VRF	TFQLTMASLLEMGYQ VRFGILEAGTYGVSQ	CQQEYMTKVLECLQQ KVNGILESPTGTGKT	0	0	cytosine-5 methyltransferase (METII) gene	DNA sequence from clone CTD-3184A7 on chromosome 20 Containsthe 5 end of the GMEB2 (KIAA1269) gene for glucocorticoidmodulatory element binding prote'	7	8	1	2	66	93	34	66	3	3
TTEYM	TYMFK	M64119	AF216641	Arabidopsis thaliana	Homo sapiens	5	3	EYM	TYM	ELVAVNDPFITTEYM TYMFKYDSVHGQWKH	KVVAVNDPFIDPEYM VYMFKYDSTHGRYKG	0	0	cytosolic glyceraldehyde-3-phosphatedehydrogenase (GapC) gene	spermatogenic cell-specific glyceraldehyde 3-phosphatedehydrogenase-2 (GAPDH2) gene	3	4	3	4	34	38	29	35	8	6
TTEYM	TYMFK	M64119	AF273703	Arabidopsis thaliana	Ajellomyces capsulatus	5	4	EYM	TYM	ELVAVNDPFITTEYM TYMFKYDSVHGQWKH	DVVAVNDPFIETHYA AYMLKYDSTHGQFKG	0	0	cytosolic glyceraldehyde-3-phosphatedehydrogenase (GapC) gene	strain G217B glyceraldehyde-3-phosphatedehydrogenase (GAPDH) gene	3	4	4	5	34	38	22	228	8	7
KNMIE	DIGES	U73686	AB027472	Dictyostelium discoideum	Schizosaccharomyces pombe	2	4	MIE	DIG	KEIACMSVTIKNMIE DIGESDAPIPLPNVT	QLIAERSMLIKNMLE DVGEINVPIPLPNVS	1	1	cytosolic glycoprotein FP21 (fpa2) gene	genes for p19/Skp1 homolog and centromereprotein Mis12	1	2	2	3	32	130	16	123	4	7
TIPTI	GFNVE	AF072340	AF104238	Ajellomyces capsulatus	Homo sapiens	4	3	PTI	GFN	YKLKLGEIVTTIPTI GFNVETVEYKNIQFT	YKLKLGEIVTTIPTI GFNVETVEYKNICFT	1	1	D20 ADP-ribosylation factor (Arf) gene	ADP-ribosylation factor 4 (ARF4) gene	1	2	2	3	32	61	27	37	10	9
LEEKQ	ESKFL	U09989	AF179427	Zea mays	Mus musculus	5	3	EKQ	ESK	QRLAIFGPNKLEEKQ ESKFLKFLGFMWNPL	PVLARLISYDLREGQ DSKVLNSLAKSEGPR	0	0	D3L H(+)-transporting ATPase (Mha1) gene	hormone-sensitive lipase (Lipe) gene	2	3	4	5	40	33	62	97	2	2
TAVLA	VCLRI	AF030172	U84213	Arabidopsis thaliana	Human	5	3	VLA	VCL	FLSGVLSCIGTAVLA VCLRIQVNKENKEFK	FLSGFISCVGSFILA VCLRIQINPQNKADF	1	1	defender against cell death 2 (DAD2) gene	defender against death 1 protein (DAD1) gene	3	4	1	2	29	15	70	43	7	4
SFILA	VCLRI	U84213	AF030172	Human	Arabidopsis thaliana	3	5	ILA	VCL	FLSGFISCVGSFILA VCLRIQINPQNKADF	FLSGVLSCIGTAVLA VCLRIQVNKENKEFK	1	1	defender against death 1 protein (DAD1) gene	defender against cell death 2 (DAD2) gene	1	2	3	4	70	43	29	15	7	4
ATADA	KVKAT	AF293639	AF129458	Homo sapiens	Chlamydomonas reinhardtii	3	5	ADA	KVK	LRAKPRADTAATADA KVKATTSLCESELHG	LAPQRAALEAAKHRA KYKAAVESYLEELVV	2	2	dioxin receptor repressor (AHRR) gene	class II DNA photolyase (PHR2) gene	8	9	7	8	66	21	63	57	3	2
KRRND	GIYIF	X89366	U43901	A.thaliana	Human	5	3	RND	GIY	CNYQMERYVFKRRND GIYIFNLGKTWEKLQ	LDFQMEQYIYKRKSD GIYIINLKRTWEKLL	1	1	DNA for 40 kDa protein gene	37 kD laminin receptor precursor/p40 ribosome associatedprotein gene	1	2	1	2	48	88	44	40	4	7
GFHQA	GISET	AF175431	AF063403	Mus musculus	Zea mays	3	5	HQA	GIS	VFSGCGGLSEGFHQA GISETLWAIEMWDPA	IFAGCGGLSEGLQQA GVSFTKWAIEYEEPA	1	1	DNA methyltransferase (Dnmt1) gene	putative cytosine-5 DNA methyltransferase (ZMET1) gene	28	29	4	5	43	94	64	37	8	6
APDTL	GCYPF	AF239710	Y12561	Homo sapiens	S.pombe	3	4	DTL	GCY	TLRVRHISPTAPDTL GCYPFYKTDPFIFPE	TLLWNHITPTSPDTL WCYPFTDKDTFVMEE	1	1	DNA polymerase delta small subunit (POLD2) gene	CDC1 gene	8	9	1	2	43	34	380	82	6	3
TPEIR	GRRSS	AL035071	AP001633	Human	Oryza sativa	3	5	EIR	GRR	DSPPILEAIRTPEIR GRRSSSRLSKREVSS	YYQPVIEFVRMPENF GFSRSSRLRACCGGG	1	1	DNA sequence from clone 1085F17 on chromosome 20q11.1-11.23.Contains the gene for the orthologs of the three isoforms of mouseDNMT3B (DNA Cytosine-5 M	geneomic DNA	1	2	4	5	47	21	92	76	3	3
AVITP	WNFPS	AL031230	AB001348	Human	Oryza sativa	3	5	ITP	WNF	LVLKQPIGVAAVITP WNFPSAMITRKVGAA	YVLKEPIGVVGLITP WNYPLLMATWKVAPA	0	2	DNA sequence from clone 73M23 on chromosome 6p22.2-22.3.Contains the 5 part of the possibly alternatively spliced gene forPhosphatidylinositol-glycan'	gene for betaine aldehyde dehydrogenase	3	4	4	5	57	39	49	31	7	5
KVHSQ	LEQSE	Z98949	AB030565	Human	Arabidopsis thaliana	3	5	HSQ	LEQ	KTSVSKEELEKVHSQ LEQSEAKCEEALKTQ	ELAGLQEELSKAHQQ VHISEARVSTALDKL	0	0	DNA sequence from clone CTA-125H2 on chromosome 22q11-12Contains part of the gene for a novel protein similar to KIAA0216and myosin heavy chain	CAO gene for chlorophyll a oxygenase	18	19	3	4	51	38	35	92	3	3
YRDLK	PANIL	AL022329	AF237670	Human	Arabidopsis thaliana	3	5	DLK	PAN	LEHMHNRFVVYRDLK PANILLDEHGHARIS	VAHCHCKGVYHRDLK PENLLLDTNGNLKVS	0	0	DNA sequence from clone CTA-407F11 on chromosome 22q12Contains ADRBK2 gene for adrenergic beta receptor kinase 2	serine/threonine protein kinase SOS2 (SOS2)gene	11	12	4	5	44	31	36	25	3	4
ECLQQ	KVNGI	AL353715	AF138283	Human	Arabidopsis thaliana	3	5	LQQ	KVN	CQQEYMTKVLECLQQ KVNGILESPTGTGKT	TFQLTMASLLEMGYQ VRFGILEAGTYGVSQ	0	0	DNA sequence from clone CTD-3184A7 on chromosome 20 Containsthe 5 end of the GMEB2 (KIAA1269) gene for glucocorticoidmodulatory element binding prote'	cytosine-5 methyltransferase (METII) gene	1	2	7	8	34	66	66	93	3	3
KDHPF	GFVAV	AL031714	AF091106	Human	Arabidopsis thaliana	3	5	HPF	GFV	RLAQERKAWRKDHPF GFVAVPTKNPDGTMN	RLAEERKSWRKNHPH GFVAKPETGQDGTVN	0	0	DNA sequence from clone LA16-358B7 on chromosome 16 Containsthe UBE21 gene for ubiquitin-conjugating enzyme E2I (homologous toyeast UBC9)	E2 ubiquitin-conjugating-like enzyme (Ahus5)gene	1	2	1	2	22	28	23	28	8	5
KDHPF	GFVAV	AL031714	X81846	Human	S.pombe	3	4	HPF	GFV	RLAQERKAWRKDHPF GFVAVPTKNPDGTMN	RLQEERKQWRRDHPF GFYAKPCKSSDGGLD	0	0	DNA sequence from clone LA16-358B7 on chromosome 16 Containsthe UBE21 gene for ubiquitin-conjugating enzyme E2I (homologous toyeast UBC9)	hus5 gene	1	2	1	2	22	28	22	44	7	4
PGKKG	TPWEG	AL031714	AF091106	Human	Arabidopsis thaliana	3	5	KKG	TPW	MNLMNWECAIPGKKG TPWEGGLFKLRMLFK	VNLMVWHCTIPGKAG TDWEGGFFPLTMHFS	0	0	DNA sequence from clone LA16-358B7 on chromosome 16 Containsthe UBE21 gene for ubiquitin-conjugating enzyme E2I (homologous toyeast UBC9)	E2 ubiquitin-conjugating-like enzyme (Ahus5)gene	2	3	2	3	28	24	28	51	6	5
PGKKG	TPWEG	AL031714	AF246690	Human	Dictyostelium discoideum	3	2	KKG	TPW	MNLMNWECAIPGKKG TPWEGGLFKLRMLFK	LNLYVWNCGIPGKTK TNWEGGVYPLIMEFT	0	0	DNA sequence from clone LA16-358B7 on chromosome 16 Containsthe UBE21 gene for ubiquitin-conjugating enzyme E2I (homologous toyeast UBC9)	putative E2 enzyme Ubc9 (ubc9) gene	2	3	1	2	28	24	50	61	5	4
DGIVL	CKMIN	AL137141	AF042670	Human	Arabidopsis thaliana	3	5	IVL	CKM	NTNDLFNAVGDGIVL CKMINLSVPDTIDER	HSNQLYELVKDGVLL CKLINVAVPGTIDER	2	2	DNA sequence from clone RP11-139H14 on chromosome 13 Containsthe LCP1 (lymphocyte cytosolic protein 1 (L-plastin)) gene	fimbrin 1 gene	4	5	3	4	44	28	62	58	3	7
GSTIE	IGPSR	AL121928	AF113908	Human	Emericella nidulans	3	4	TIE	IGP	TEKAQYYLPDGSTIE IGPSRFRAPELLFRP	SKHADYVLPDGHKIK IGQERFRAPEILFDP	0	0	DNA sequence from clone RP11-18I14 on chromosome 10 Containsthe GBF1 gene for golgi-specific brefeldin A resistance factor 1(SEC7 domain family member	actin-related protein (nudK) gene	7	8	1	2	31	58	255	105	5	8
YCRVQ	ALSVV	AL137000	AB012915	Human	Oryza sativa	3	5	RVQ	ALS	IKGLSPATTYYCRVQ ALSVVGAGPFSEVVA	PDGPSRIIEYRQMVQ ALNRIGLRVVMDVVY	0	0	DNA sequence from clone RP11-203I16 on chromosome 13 Containsthe gene for KIAA0970 protein	gene for starch debranching enzyme	10	11	10	11	50	94	32	32	3	3
GNYGK	VLLAK	Z98752	AF118151	Human	Dictyostelium discoideum	3	2	YGK	VLL	DFDFLKVIGKGNYGK VLLAKRKSDGAFYAV	NYRLDKTLGIGSFGK VKLAKHIRTGVKVAI	0	2	DNA sequence from clone RP1-138B7 on chromosome 20q13.12.Contains the 3 end of the gene for a Drosophila lethal (3)malignant brain tumor (l(3)mbt) pr'	SNF1/AMP-activated kinase gene	3	4	1	2	20	28	44	199	2	2
NVRAK	WFPEV	Z82188	AF115470	Human	Arabidopsis thaliana	3	5	RAK	WFP	FSLVSPASYENVRAK WFPEVRHHCPSTPII	FSLVSKASYENVSKK WVPELRHYAPGVPII	0	0	DNA sequence from clone RP1-151B14 on chromosome 22 ContainsSSTR3 (somatostatin receptor 3) gene	cultivar Landsberg erecta Arac3 (Arac3) gene	4	5	3	4	21	53	37	21	9	6
NVRAK	WFPEV	Z82188	AF310888	Human	Dictyostelium discoideum	3	2	RAK	WFP	FSLVSPASYENVRAK WFPEVRHHCPSTPII	FSITNPVSFENVYTK WYPEVMHFCPEVPQI	0	0	DNA sequence from clone RP1-151B14 on chromosome 22 ContainsSSTR3 (somatostatin receptor 3) gene	RacC (racC) gene	4	5	2	3	21	53	82	93	5	5
NVRAK	WFPEV	Z82188	AF338871	Human	Aspergillus nidulans	3	4	RAK	WFP	FSLVSPASYENVRAK WFPEVRHHCPSTPII	FAVDSPDSLDNVQEK WISEVLHFCQGLPII	0	0	DNA sequence from clone RP1-151B14 on chromosome 22 ContainsSSTR3 (somatostatin receptor 3) gene	rho GTPase (rhoA) gene	4	5	3	4	21	53	66	45	4	5
AAAKG	RLNAR	Z93241	D14847	Human	Aspergillus	3	4	AKG	RLN	SLDELIRKRGAAAKG RLNARPGVGGVRSRV	SQTHLSAGGGAGISG ALNALAGAGTKEIAV	2	0	DNA sequence from clone RP1-222E13 on chromosome 22 Containsthree novel genes	kawachii xynA gene encoding xylanase A	1	2	7	8	26	131	16	30	3	3
DLVIK	VYFKD	Z93241	AF203033	Human	Chlamydomonas reinhardtii	3	5	VIK	VYF	ISSDDDKGFVDLVIK VYFKDTHPKFPAGGK	ISGDEEKGRLDMLIK VYFKGEHASYPEGGK	0	0	DNA sequence from clone RP1-222E13 on chromosome 22 Containsthree novel genes	nitrate reductase (NIT1) gene	4	5	12	13	36	43	40	51	5	5
ITDLE	ERLRR	Z82215	AF217547	Human	Arabidopsis thaliana	3	5	DLE	ERL	AKLKNKHEAMITDLE ERLRREEKQRQELEK	DISLICREAAIAALE ESLEMEEISMRHLKA	1	0	DNA sequence from clone RP1-68O2 on chromosome 22 Containsthe 5 end of the APOL2 gene for apolipoprotein L 2'	calmodulin-binding protein gene	23	24	9	10	41	57	64	59	2	3
ANIET	YLLEK	Z82215	L35321	Human	Dictyostelium discoideum	3	2	IET	YLL	NFDVNGYIVGANIET YLLEKSRAIRQAKEE	QFNREGHISGARIIN YLLEKSRISHQASSE	1	1	DNA sequence from clone RP1-68O2 on chromosome 22 Containsthe 5 end of the APOL2 gene for apolipoprotein L 2'	class VII unconventional myosin (myoI)gene	6	7	1	2	21	33	182	117	4	5
DRPGS	KVNKK	AL022326	M32655	Human	Arabidopsis thaliana	3	5	PGS	KVN	AGMTHIVREVDRPGS KVNKKEVVEAVTIVE	AGMTHIVRDVEKPGS KLHKKETCEAVTIIE	1	1	DNA sequence from clone RP3-333H23 on chromosome 22q12.1-12.3Contains the (possibly alternatively spliced) RPL3 gene for 60SRibosomal Protein L3 and t	ribosomal protein gene	2	3	2	3	64	56	37	102	9	7
ANILQ	ETLKL	AL021707	AJ243094	Human	Arabidopsis thaliana	3	5	ILQ	ETL	VVVTKIDMCPANILQ ETLKLLQRLLKSPGC	VLSVYVAMSPAAWEQ LEQKLLQRLGVLLQN	1	0	DNA sequence from clone RP3-508I15 on chromosome 22q12-13Contains the gene for GTPBP1 (GTP binding protein 1)	SPL1R2 gene for Spl1-Related2 protein	4	5	3	4	41	38	36	39	3	4
KDLHK	VSSVL	AL031652	AB016924	Human	Arabidopsis thaliana	3	5	LHK	VSS	RIRDSLPPRVKDLHK VSSVLRGFLDLMLVR	RFPIESKGRRKKLHE VGSVTAICFTCFLIR	0	2	DNA sequence from clone RP5-1119D9 on chromosome 20p12.Contains the 3 end of the gene for PAK5 (KIAA1264)(P21-Rho-binding domain containing serine/th'	TOM1 gene	2	3	8	9	45	52	22	18	2	2
MVETL	EQYKF	AL049812	AJ006309	Human	Arabidopsis thaliana	3	5	ETL	EQY	VKTLRNNKSNMVETL EQYKFVYEVALEYLS	VALFRKQRIGMVQTM DQYFFCYNAIVDELE	0	0	DNA sequence from clone RP5-1121H13 on chromosome 20q12Contains a pseudogene similar to intermediate filament proteins	gene encoding protein tyrosine phosphatase	2	3	7	8	46	18	48	27	2	2
TVVHC	LNGGG	AL049812	AJ006309	Human	Arabidopsis thaliana	3	5	VHC	LNG	QEQYDGREGRTVVHC LNGGGRSGTFCAICS	LYQVPPSLGPIIVHC SAGIGRTGTYCAIHN	2	2	DNA sequence from clone RP5-1121H13 on chromosome 20q12Contains a pseudogene similar to intermediate filament proteins	gene encoding protein tyrosine phosphatase	1	2	6	7	52	46	49	48	2	6
EQTLS	STIKQ	AL133324	U53856	Human	Arabidopsis thaliana	3	5	TLS	STI	DAVSQNAAFLEQTLS STIKQDDFTARLFDI	DRVSLDGKFLQDSLS RTKKVDVFTSRLLDI	2	2	DNA sequence from clone RP5-1161H23 on chromosome 20 Containspart of a novel gene similar to acetyl-coenzyme A synthetase	glutathione synthetase (gsh2) gene	2	3	2	3	48	26	56	26	5	7
EQTLS	STIKQ	AL133324	AJ243812	Human	Arabidopsis	3	5	TLS	STI	DAVSQNAAFLEQTLS STIKQDDFTARLFDI	DRVSLDGKFLQDSLS RTKKVDVFTSRLLDI	2	2	DNA sequence from clone RP5-1161H23 on chromosome 20 Containspart of a novel gene similar to acetyl-coenzyme A synthetase	thaliana gsh2 gene for glutathione synthetase	2	3	2	3	48	26	56	26	5	7
GDNTE	YFFEN	X53156	U86081	Caenorhabditis elegans	Arabidopsis thaliana	3	5	NTE	YFF	ERKELNIRDIGDNTE YFFENLPRISKEDYH	PRKTTLMFVIRDKTR TPLENLEPVLREDIQ	2	0	dpy-20 gene	root hair defective 3 (RHD3) gene	5	6	7	8	28	43	22	16	3	3
GGAPA	GPAGT	AF153271	U61369	Tetrahymena thermophila	Chlamydomonas reinhardtii	6	5	APA	GPA	TLMGALKLNLGGAPA GPAGTGKTESTKDLA	TLMGALHLNLGGAPE GPAGTGKTETTKDLA	1	2	dynein heavy chain (DYH9) gene	dynein heavy chain 6 (Dhc6) gene	1	2	1	2	23	359	44	34	9	9
PGKAG	TDWEG	AF091106	AL031714	Arabidopsis thaliana	Human	5	3	KAG	TDW	VNLMVWHCTIPGKAG TDWEGGFFPLTMHFS	MNLMNWECAIPGKKG TPWEGGLFKLRMLFK	0	0	E2 ubiquitin-conjugating-like enzyme (Ahus5)gene	DNA sequence from clone LA16-358B7 on chromosome 16 Containsthe UBE21 gene for ubiquitin-conjugating enzyme E2I (homologous toyeast UBC9)	2	3	2	3	28	51	28	24	6	5
PGKAG	TDWEG	AF091106	AF246690	Arabidopsis thaliana	Dictyostelium discoideum	5	2	KAG	TDW	VNLMVWHCTIPGKAG TDWEGGFFPLTMHFS	LNLYVWNCGIPGKTK TNWEGGVYPLIMEFT	0	0	E2 ubiquitin-conjugating-like enzyme (Ahus5)gene	putative E2 enzyme Ubc9 (ubc9) gene	2	3	1	2	28	51	50	61	6	5
DLMIY	TYSGL	X08067	AB017910	Caenorhabditis elegans	Dictyostelium discoideum	3	2	MIY	TYS	VLGNLKDRYKDLMIY TYSGLFCVVINPYKR	ILNNLGLRYKSDQIY TYIGNVLISINPYKE	0	0	early switch (xol-1) gene exons 1-7	myoM gene	2	3	1	2	71	52	89	1586	6	5
KPANK	GGKKE	AF039366	AF205890	Arabidopsis thaliana	Homo sapiens	5	3	ANK	GGK	KKTKLQAPTKKPANK GGKKEDEEIIKQAKC	QQAAPKAPSKKEKKK GPEKTDEYLLARFKG	2	1	ecotype Kl-0 chromomethylase (CMT1) gene	disabled-2 gene	1	2	1	2	54	36	30	47	3	3
VYKIG	GIGTV	M67485	AF264877	Xenopus laevis	Zea mays	3	5	KIG	GIG	AKPLRLPLQDVYKIG GIGTVPVGRVETGVL	DKPFLMPIEDVFSIQ GRGTVVTGRVEQGTI	1	0	elongation factor 1-alpha (EF-1-alpha-0) gene	translational elongation factor EF-TuM gene	4	5	7	8	50	86	69	28	4	5
HWGGK	GVLKA	D63941	X16288	Aspergillus oryzae	H.sapiens	4	3	GGK	GVL	AHELRDGDKTHWGGK GVLKAVENVNKTIAP	ALELRDNDKTRYMGK GVSKAVEHINKTIAP	1	1	enoA gene for enolase	alpha-enolase gene for non-neuronal enolase (EC 4.2.1.11)exon 2	2	3	2	3	19	113	32	20	8	8
NDSAK	YYFDS	U49917	U20806	Emericella nidulans	Dictyostelium discoideum	4	2	SAK	YYF	CFKRSREYQLNDSAK YYFDSIERIAQSDYL	YRMKDKFYQLNDSAA YFFDNIGRFANENYV	2	2	FadA (fadA) gene	guanine nucleotide-binding protein alphasubunit 5 (G alpha 5) gene	2	3	2	3	114	186	51	199	3	4
EVDED	GSGTI	M57590	AF020281	Mouse	Dictyostelium discoideum	3	2	DED	GSG	TKEELDAIIEEVDED GSGTIDFEEFLVMMV	TYLELKKMIEQVDST GKGAINFRDFIKMMT	1	1	fast skeletal troponin C (sTnC) gene	CbpB (cbpB) gene	3	4	2	3	48	38	56	58	5	4
SYDIL	RVIKT	AF140689	AB012047	Mus musculus	Arabidopsis thaliana	3	5	DIL	RVI	ALGLYQWDFASYDIL RVIKTPEVANLALLG	ALEELHQELASNDIR LVIASPRWRVLHKLK	2	0	F-box protein FWD2 (Fwd2) gene	gene for sulfate transporter	5	6	11	12	56	96	26	50	3	3
SNPEE	VMIFF	AF020791	AF049259	Hordeum vulgare	Homo sapiens	5	3	PEE	VMI	DLIEKELSVFSNPEE VMIFFSAHGVPLTYV	SLNEELAYMKKNHEE EMKEFSNQVVGQVNV	0	0	ferrochelatase (hemH) gene	keratin 13 gene	6	7	3	4	43	51	53	54	2	3
DGVLL	CKLIN	AF042670	AL137141	Arabidopsis thaliana	Human	5	3	VLL	CKL	HSNQLYELVKDGVLL CKLINVAVPGTIDER	NTNDLFNAVGDGIVL CKMINLSVPDTIDER	2	2	fimbrin 1 gene	DNA sequence from clone RP11-139H14 on chromosome 13 Containsthe LCP1 (lymphocyte cytosolic protein 1 (L-plastin)) gene	3	4	4	5	62	58	44	28	3	7
FTLGQ	GQVIK	U57838	L42969	Arabidopsis thaliana	Schistosoma mansoni	5	3	LGQ	GQV	SSRDRATPFKFTLGQ GQVIKGWDIGIKTMK	SSRARNEKFEFTIGN GSVIKAWDVGVATMK	1	1	FK506 binding protein FKBP62 (ROF1) gene	immunophilin gene	2	3	1	2	29	87	88	46	5	6
KHCIH	RDLAA	M23785	L42007	Chicken	Toxoplasma gondii	3	6	CIH	RDL	AAAGMEYLESKHCIH RDLAARNCLVTEKNT	IIKGVHYCHSKNIVH RDLKLENILLDEGNQ	2	2	fps proto-oncogene exon 2	protein serine/threonine kinase (PK1) gene	15	16	5	6	41	53	23	65	3	4
TSSLA	KLTPI	Y17611	AB026534	Drosophila	Lordiphosa stackelbergi	3	2	SLA	KLT	SASKAAVVSFTSSLA KLTPITGVTAYSINP	SASKAAVVSFTQSIA KLANITGVTAFTVNP	0	0	funebris Adh and Adhr genes	gene for alcohol dehydrogenase	2	3	2	3	135	88	135	82	10	7
KQGPK	NFVVL	Y17611	AB026534	Drosophila	Lordiphosa stackelbergi	3	2	GPK	NFV	IGLDTSREIVKQGPK NFVVLDRIDNPKAIA	IGLDTSRELVKRNLK NLVILDRIDNPAAIA	0	0	funebris Adh and Adhr genes	gene for alcohol dehydrogenase	1	2	1	2	31	135	20	135	9	9
MDSAP	YFFEE	AF198116	U55184	Emericella nidulans	Human	4	3	SAP	YFF	ALERQNEFYLMDSAP YFFEEAKRITSPDYI	CFERSNEYQLIDCAQ YFLERIDSVSLVDYT	2	2	G protein alpha subunit (ganB) gene	G protein Golf alpha gene	2	3	5	6	115	43	32	19	5	2
KMLLL	GAGES	U56090	U41995	Neurospora crassa	Caenorhabditis elegans	4	3	LLL	GAG	RDRMQQRNEIKMLLL GAGESGKSTILKQMK	QNHMSQQKVVKLLLL GAGECGKSTVLKQMR	1	1	G protein alpha subunit (gna-1) gene	chromosome condensation protein homolog(dpy-27) gene exons 1-12	1	2	1	2	39	114	39	115	2	8
NDSAR	YYFDN	U56090	U20806	Neurospora crassa	Dictyostelium discoideum	4	2	SAR	YYF	CFKRSREYQLNDSAR YYFDNIARIAAPDYM	YRMKDKFYQLNDSAA YFFDNIGRFANENYV	2	2	G protein alpha subunit (gna-1) gene	guanine nucleotide-binding protein alphasubunit 5 (G alpha 5) gene	2	3	2	3	114	186	51	199	3	4
EDKDG	NQMNE	AF004846	M25513	Neurospora crassa	Mouse	4	3	KDG	NQM	AISGYDQCLVEDKDG NQMNEALMLWESIAN	ALSAYDMVLVEDDEV NRMHESLHLFNSICN	0	0	G protein alpha subunit (gna-2) gene	rod transducin alpha subunit (Tr-alpha) gene	4	5	6	7	87	114	44	51	6	5
KILLL	GSGES	AF281862	U37413	Neurospora crassa	Mus musculus	4	3	LLL	GSG	EDSKKLRKECKILLL GSGESGKSTIVKQMK	RDKRDARRELKLLLL GTGESGKSTFIKQMR	1	1	G protein alpha subunit GNA-3 (gna-3) gene	guanine nucleotide-binding protein (Gna11) gene	1	2	1	2	41	116	45	62	3	7
MDSAE	YFFTE	AF281862	U37413	Neurospora crassa	Mus musculus	4	3	SAE	YFF	LMERQTEFYLMDSAE YFFTEVMRIVAEDYR	CYDRRREFQLSDSAK YYLTDVDRIATVGYL	2	2	G protein alpha subunit GNA-3 (gna-3) gene	guanine nucleotide-binding protein (Gna11) gene	2	3	3	4	116	43	51	43	4	4
EDQNA	NQMHE	AF142058	U37413	Emericella nidulans	Mus musculus	4	3	QNA	NQM	ALSGYDLCLVEDQNA NQMHEAMMLFESLVN	ALSEYDQVLVESDNE NRMEESKALFRTIIT	0	0	G protein alpha subunit homolog GanAp (ganA)gene	guanine nucleotide-binding protein (Gna11) gene	4	5	5	6	87	113	44	51	7	2
IDCAQ	YFLER	U55184	AF198116	Human	Emericella nidulans	3	4	CAQ	YFL	CFERSNEYQLIDCAQ YFLERIDSVSLVDYT	ALERQNEFYLMDSAP YFFEEAKRITSPDYI	2	2	G protein Golf alpha gene	G protein alpha subunit (ganB) gene	5	6	2	3	32	19	115	43	5	2
TQPVA	GLQTQ	AF134318	AJ292972	Mus musculus	Arabidopsis thaliana	3	5	PVA	GLQ	DGPHPGLYPLTQPVA GLQTQLLVEVTGLTS	KTHGPGDRTLTQGLK GDPTYLVVENDKTLA	1	0	G7c (G7c) gene	petC gene for Rieske FeS protein	12	13	3	4	31	101	40	61	3	3
TNSLK	QDLNH	AF124524	AJ224112	Arabidopsis thaliana	Homo sapiens	5	3	SLK	QDL	DERQEVLMLVTNSLK QDLNHSNQYVVGLAL	DERQDVHLLMTNCIK NDLNHSTQFVQGLAL	2	2	gamma-adaptin 1 gene	gamma-adaptin gene	2	3	2	3	101	48	41	72	6	7
TNCIK	NDLNH	AJ224112	AF124524	Homo sapiens	Arabidopsis thaliana	3	5	CIK	NDL	DERQDVHLLMTNCIK NDLNHSTQFVQGLAL	DERQEVLMLVTNSLK QDLNHSNQYVVGLAL	2	2	gamma-adaptin gene	gamma-adaptin 1 gene	2	3	2	3	41	72	101	48	6	7
QCGNQ	IGFEF	AF073994	X62031	Drosophila melanogaster	S.pombe	3	4	GNQ	IGF	PSEIITLQLGQCGNQ IGFEFWKRLCLEHGI	GREIITLQAGQCGNQ IGSQFWQQLCLEHGI	1	1	gamma-tubulin (GTUB) gene	gtb1+ gene for gamma-tubulin	1	2	1	2	16	68	16	38	7	8
QCGNQ	IGFEF	AF091265	U96076	Drosophila melanogaster	Tetrahymena thermophila	3	6	GNQ	IGF	PSEIITLQLGQCGNQ IGFEFWKRLCLEHGI	PRDIITLQVGQCGNQ IGMEFWKQLCLEHGI	1	1	gamma-tubulin 37CD gene	gamma-tubulin (GTU) gene	1	2	1	2	16	68	16	98	7	9
DKLVK	VWELA	AF176775	AF295529	Emericella nidulans	Mus musculus	4	3	LVK	VWE	QNPVIVSAGWDKLVK VWELASCRLQTDHIG	SNPIIVSCGWDKLVK VWNLANCKLKTNHIG	0	0	Gbeta like protein (cpcB) gene	activated protein kinase C receptor (Rack1) gene	3	4	4	5	106	141	32	37	7	6
MVQTM	DQYFF	AJ006309	AL049812	Arabidopsis thaliana	Human	5	3	QTM	DQY	VALFRKQRIGMVQTM DQYFFCYNAIVDELE	VKTLRNNKSNMVETL EQYKFVYEVALEYLS	0	0	gene encoding protein tyrosine phosphatase	DNA sequence from clone RP5-1121H13 on chromosome 20q12Contains a pseudogene similar to intermediate filament proteins	7	8	2	3	48	27	46	18	2	2
SDVVP	FDKNR	AJ006309	AJ243430	Arabidopsis thaliana	Fugu rubripes	5	3	VVP	FDK	NSVNVEKNRYSDVVP FDKNRIVLNPCKDSS	TEENKKKNRTSSVIP YDYNRVLLKLDEEKS	1	1	gene encoding protein tyrosine phosphatase	PTPRc gene for CD45	2	3	24	25	32	26	30	47	4	2
VFYYK	MKGDY	AB017103	AF145302	Homo sapiens	Arabidopsis thaliana	3	5	YYK	MKG	IPAANTGESKVFYYK MKGDYHRYLAEFATG	IPSSNAVESTVFFYK MKGDYYRYLAEFSSG	2	2	gene for 14-3-3 epsilon	14-3-3 protein GF14 epsilon (GRF10) gene	3	4	2	3	35	69	102	30	5	7
WLQDK	VYSIR	X82001	AF083439	A.thaliana	Homo sapiens	5	3	QDK	VYS	DYKLGALCMQWLQDK VYSIREAAAAANNLK	DEKLNSLCMAWLVDH VYAIREAATNNLMKL	0	1	gene for 65 kDa regulatory subunit of proteinphosphatase 2A	protein phosphatase 2A regulatory subunit A betaisoform (PPP2R1B) gene	8	9	11	12	61	33	20	52	6	3
GHKIK	IGQER	AB019144	AL121928	Aspergillus oryzae	Human	4	3	KIK	IGQ	TKAVDYRLPDGHKIK IGQERYRAPEILFDP	TEKAQYYLPDGSTIE IGPSRFRAPELLFRP	0	0	gene for actin-related protein ArpA	DNA sequence from clone RP11-18I14 on chromosome 10 Containsthe GBF1 gene for golgi-specific brefeldin A resistance factor 1(SEC7 domain family member	1	2	7	8	256	105	31	58	5	7
TFFRE	VIALC	AB007404	U70732	Oryza sativa	Human	5	3	FRE	VIA	NPQSLGQKPVTFFRE VIALCDHPCLLEKEE	DAQAMGQRPITFLRQ VLALCVNPDLLSSPN	0	0	gene for alanine aminotransferase	glutamate pyruvate transaminase (GPT) gene	4	5	2	3	22	20	30	36	4	3
TQSIA	KLANI	AB026534	AF175211	Lordiphosa stackelbergi	Drosophila melanogaster	2	3	SIA	KLA	SASKAAVVSFTQSIA KLANITGVTAFTVNP	SGTKAAVVNFTSSLA KLAPITGVTAYTVNP	0	0	gene for alcohol dehydrogenase	alcohol dehydrogenase (Adh) gene	2	3	2	3	135	82	135	88	7	9
LLVEE	KLLFT	AB031326	AF127564	Schizosaccharomyces pombe	Arabidopsis thaliana	4	5	VEE	KLL	LEECRNTLQELLVEE KLLFTSILVLANKSD	NASIIATLPADLREE VLLTSSEAVLAALPS	0	0	gene for Alp41	ubiquitin-protein ligase 1 (UPL1) gene	4	5	4	5	49	26	2587	107	2	4
MSFPQ	AIFCY	AB035892	AJ001981	Arabidopsis thaliana	Homo	5	3	FPQ	AIF	VFALLTVPMTMSFPQ AIFCYWITSNLFSLM	MMPLITLPITMHFPT AVFMYWLSSNLFSLV	0	1	gene for AtOXA1	sapiens OXA1L gene complete sequence	7	8	7	8	36	18	35	54	4	7
TAAQM	MLPPE	AB010570	U22528	Rattus norvegicus	Arabidopsis thaliana	3	5	AQM	MLP	RENLQAVLKDTAAQM MLPPECGDLLMEEYM	KCSLQNTDSDTTLQL GLPGEAHDRRTNEGE	0	2	gene for carboxylesterase precursor	AGL15 gene	8	9	7	8	27	48	50	55	3	2
VMPGQ	WEFQV	AB015045	M29599	Arabidopsis thaliana	Rattus norvegicus	5	3	PGQ	WEF	GINISGTNGEVMPGQ WEFQVGPSVGIDAGD	GIKITGTNAEVMPAQ WEFQIGPCEGIRMGD	0	0	gene for Glutamine Synthetase	glutamine synthetase gene	6	7	4	5	43	25	43	66	7	6
SIVLM	VTCTV	AB008866	AF085279	Fugu rubripes	Arabidopsis thaliana	3	5	VLM	VTC	DLSIICCLSYSIVLM VTCTVYAVKSRGVPE	DGQEVYTLFSGIVLA VTKVVPAVTEEVKDA	0	0	gene for metabotropic glutamate receptor 8 homologue	ABA-regulated gene cluster	2	3	3	4	54	24	40	50	2	2
IKGEE	AEKLV	AB017038	U41266	Schizosaccharomyces pombe	Caenorhabditis elegans	4	3	GEE	AEK	AKAKEVKAKPIKGEE AEKLVYEYLRKTNRP	AKLDFMKQDPIEIEE IEKLKHRVEEETQRN	1	0	gene for Meu13	chromosome condensation protein homolog(dpy-27) gene exons 1-12	1	2	2	3	16	18	75	47	4	2
DILLK	EELEG	AB007800	AJ279120	Arabidopsis thaliana	Homo sapiens	5	3	LLK	EEL	HLIYANVTYDDILLK EELEGLTTNYPEQFK	HLLQKGASNTQLLLK EKAELLTSLEVSARK	0	0	gene for NADH-cytochrome b5 reductase	partial TFNR gene for transcription factor-likenuclear regulator	6	7	23	24	30	22	68	64	2	3
KQHEK	VLEEG	AB015204	AF254822	Oryza sativa	Homo sapiens	5	3	HEK	VLE	ADDVPLSWRMKQHEK VLEEGVLNPESTVVA	EVDYSDSLTEKQWLK AIEEGTLEEIEEEVR	0	0	gene for plastidic ATP sulfurylase	SMARCA4 isoform (SMARCA4) gene	2	3	28	29	136	87	73	84	2	2
KVVGQ	DNNEV	AB017187	U94830	Schizosaccharomyces pombe	Caenorhabditis elegans	4	3	VGQ	DNN	VKPSTEHINLKVVGQ DNNEVFFKIKKTTEF	AGDNAEYIKIKVVGQ DSNEVHFRVKYGTSM	0	0	gene for Pmt3p	ubiquitin-like protein (SMT3) gene	1	2	1	2	43	50	22	33	2	3
ENDIK	VMKSE	AB012136	AB040858	Schizosaccharomyces pombe	Mus musculus	4	3	DIK	VMK	DELNSRTRLLENDIK VMKSEFQRLTHEKST	EEIVQRTRLLDSEIK IMKSEVLRVTHELQA	0	0	gene for regulatory subunit of 26Sproteasome	TBP1/PSMC3 gene for proteasomal ATPase	1	2	2	3	51	387	28	42	6	4
AGVSQ	VLNRL	Z19121	D14847	A.thaliana	Aspergillus	5	4	VSQ	VLN	WGQANAAGTRAGVSQ VLNRLTYASTLSHLR	SQTHLSAGGGAGISG ALNALAGAGTKEIAV	0	0	gene for RNA polymerase II second largest subunit	kawachii xynA gene encoding xylanase A	9	10	7	8	46	24	16	30	2	2
CDIDE	AVIRL	AB001598	Z67748	Neurospora crassa	M.musculus	4	3	IDE	AVI	KHDCVEEAILCDIDE AVIRLSKQFLPHMSA	KHPSVESVVQCEIDE DVIEVSKKFLPGMAV	0	0	gene for spermidine synthase	spermidine synthase gene	2	3	3	4	110	79	31	51	4	6
SNDIR	LVIAS	AB012047	AF140689	Arabidopsis thaliana	Mus musculus	5	3	DIR	LVI	ALEELHQELASNDIR LVIASPRWRVLHKLK	ALGLYQWDFASYDIL RVIKTPEVANLALLG	0	2	gene for sulfate transporter	F-box protein FWD2 (Fwd2) gene	11	12	5	6	26	50	56	96	3	3
TKAIA	EKIKD	D00012	L31777	Zea mays	Mus musculus	5	3	AIA	EKI	GSTMDVVAAQTKAIA EKIKDWSNVVVAYEP	GITEKVVFEQTKVIA DNVKDWSKVVLAYEP	1	1	gene for triosephosphate isomerase	triosephosphate isomerase (tpi) gene	5	6	3	4	44	32	44	29	5	8
RIIYG	GSVTA	D00012	L31777	Zea mays	Mus musculus	5	3	IYG	GSV	NASPEVAESTRIIYG GSVTAANCKELAAQP	NVNDGVAQSTRIIYG GSVTGATCKELASQP	1	1	gene for triosephosphate isomerase	triosephosphate isomerase (tpi) gene	7	8	5	6	26	28	29	40	5	8
FYRNK	LKYLA	X51528	AF178537	Mouse	Emericella nidulans	3	4	RNK	LKY	RCEGINISGNFYRNK LKYLAFLRKRMNTNP	RCEALNISGEFFRAK LKYHAYLRKITRYNP	1	1	gene for tum- transplantation antigen P198	ribosomal protein L13a (rpl13a) gene	3	4	2	3	22	34	45	104	7	5
SPLLL	RVYEA	X63503	Y11122	D.melanogaster	A.thaliana	3	5	LLL	RVY	GKKFNLDVKLSPLLL RVYEAVLCTDRNERN	FGSGVLCAKASMLLQ NVPPAVLVRFLREHR	2	0	gene for yemanuclein-alpha	ATHB-14 gene	4	5	10	11	49	80	64	63	2	3
MPENF	GFSRS	AP001633	AL035071	Oryza sativa	Human	5	3	ENF	GFS	YYQPVIEFVRMPENF GFSRSSRLRACCGGG	DSPPILEAIRTPEIR GRRSSSRLSKREVSS	1	1	geneomic DNA	DNA sequence from clone 1085F17 on chromosome 20q11.1-11.23.Contains the gene for the orthologs of the three isoforms of mouseDNMT3B (DNA Cytosine-5 M	4	5	1	2	92	76	47	21	3	3
DQGAC	GSCWA	AP001633	AF252504	Oryza sativa	Bos taurus	5	3	GAC	GSC	RYKGAVTDVKDQGAC GSCWAFAAVAAIEGL	IVDGATRTDICQGAL GDCWLLAAIASLTLN	1	1	geneomic DNA	micromolar calcium activated neutral protease 1 (CAPN1)gene	1	2	2	3	143	206	23	40	2	3
KNMLE	DVGEI	AB027472	U73686	Schizosaccharomyces pombe	Dictyostelium discoideum	4	2	MLE	DVG	QLIAERSMLIKNMLE DVGEINVPIPLPNVS	KEIACMSVTIKNMIE DIGESDAPIPLPNVT	1	1	genes for p19/Skp1 homolog and centromereprotein Mis12	cytosolic glycoprotein FP21 (fpa2) gene	2	3	1	2	16	123	32	130	4	7
LALCS	GASSQ	J00592	U59803	Mouse	Emericella nidulans	3	4	LCS	GAS	MAWTSLILSLLALCS GASSQAVVTQESALT	MAFFTVALSLYYLLS RVSAQAPVVQNHSCN	1	2	germline Ig lambda-2-chain C-region gene	phytase gene	1	2	1	2	15	113	15	448	5	3
TFLRQ	VLALC	U70732	AB007404	Human	Oryza sativa	3	5	LRQ	VLA	DAQAMGQRPITFLRQ VLALCVNPDLLSSPN	NPQSLGQKPVTFFRE VIALCDHPCLLEKEE	0	0	glutamate pyruvate transaminase (GPT) gene	gene for alanine aminotransferase	2	3	4	5	30	36	22	20	4	3
LLADE	VYQDN	U70732	AB007404	Human	Oryza sativa	3	5	ADE	VYQ	IRFAFEERLFLLADE VYQDNVYAAGSQFHS	VKFCKNEGLVLLADE VYQENIYVDNKKFNS	0	0	glutamate pyruvate transaminase (GPT) gene	gene for alanine aminotransferase	6	7	10	11	27	45	25	40	3	3
FPGPQ	GPYYC	M28542	AF091456	Rattus norvegicus	Glycine max	3	5	GPQ	GPY	GHPFGWPSNGFPGPQ GPYYCGVGADKAYGR	QWPLGWPLGGFPGPQ GPYYCGTGANKAFGR	1	0	glutamine synthetase gene	nodule-specific glutamine synthetase gene	3	4	6	7	49	43	30	43	5	7
VMPAQ	WEFQI	M28542	AB015045	Rattus norvegicus	Arabidopsis thaliana	3	5	PAQ	WEF	GIKITGTNAEVMPAQ WEFQIGPCEGIRMGD	GINISGTNGEVMPGQ WEFQVGPSVGIDAGD	0	0	glutamine synthetase gene	gene for Glutamine Synthetase	4	5	6	7	43	66	43	25	7	6
QDSLS	RTKKV	U53856	AL133324	Arabidopsis thaliana	Human	5	3	SLS	RTK	DRVSLDGKFLQDSLS RTKKVDVFTSRLLDI	DAVSQNAAFLEQTLS STIKQDDFTARLFDI	2	2	glutathione synthetase (gsh2) gene	DNA sequence from clone RP5-1161H23 on chromosome 20 Containspart of a novel gene similar to acetyl-coenzyme A synthetase	2	3	2	3	56	26	48	26	5	7
EPKYA	AYMLR	U67457	U09964	Neurospora crassa	Mus musculus	4	3	KYA	AYM	HIVAVNDPFIEPKYA AYMLRYDTTHGNFKG	RVVAVNDPFIDPEYM VYMFKYDSTHGRYKG	0	0	glyceraldehyde 3-phosphate dehydrogenase (ccg-7) gene	ICR/Swiss glyceraldehyde 3-phosphate dehydrogenase(Gapd-S) gene	1	2	3	4	42	296	33	35	8	7
TTDYM	TYMFK	U45858	AF320304	Zea mays	Aspergillus oryzae	5	4	DYM	TYM	ELVAVNDPFITTDYM TYMFKYDTVHGQWKH	DVVAVNDPFIETHYA AYMLKYDSTHGRFQG	0	0	glyceraldehyde-3-phosphate dehydrogenase (gpc2) gene	glyceraldehyde-3-phosphate dehydrogenase (gpdA)gene	3	4	3	4	34	38	22	229	8	4
TTDYM	TYMFK	U45858	AF216641	Zea mays	Homo sapiens	5	3	DYM	TYM	ELVAVNDPFITTDYM TYMFKYDTVHGQWKH	KVVAVNDPFIDPEYM VYMFKYDSTHGRYKG	0	0	glyceraldehyde-3-phosphate dehydrogenase (gpc2) gene	spermatogenic cell-specific glyceraldehyde 3-phosphatedehydrogenase-2 (GAPDH2) gene	3	4	3	4	34	38	29	35	8	5
VKLVS	WYDNE	AF106950	AF216641	Filobasidiella neoformans	Homo sapiens	4	3	LVS	WYD	QAGIALNANFVKLVS WYDNEYGYSRRVCDL	KAGIALNDNFVKLIS WYDNEYGYSHRVVDL	1	2	glyceraldehyde-3-phosphate dehydrogenase(GPD) gene	spermatogenic cell-specific glyceraldehyde 3-phosphatedehydrogenase-2 (GAPDH2) gene	11	12	10	11	39	27	32	24	8	8
QIVIL	GTGKK	AF111133	AF031162	Ipomoea platensis	Oryza sativa	2	5	VIL	GTG	AISKFISMNVQIVIL GTGKKKFEQQIEQLE	AIPELMQEDVQIVLL GTGKKKFEKLLKSME	0	0	granule-bound starch synthase (waxy) gene	granule-bound starch synthase (Waxy) gene	2	3	9	10	59	47	59	64	3	4
QIVLL	GTGKK	AF031162	AF111133	Oryza sativa	Ipomoea platensis	5	2	VLL	GTG	AIPELMQEDVQIVLL GTGKKKFEKLLKSME	AISKFISMNVQIVIL GTGKKKFEQQIEQLE	0	0	granule-bound starch synthase (Waxy) gene	granule-bound starch synthase (waxy) gene	9	10	2	3	59	64	59	47	3	4
SLAKQ	AFDEA	S77133	Y12573	Zea mays	D.melanogaster	5	3	AKQ	AFD	EILNSPDRACSLAKQ AFDEAISELDTLSEE	EILNSPDKACQLAKQ AFDDAIAELDTLNED	0	0	GRF1=general regulatory factor	Jun and 14-3-3 zeta gene	3	4	5	6	41	39	55	51	9	7
DNNYQ	STIGI	AF035011	X52475	Plasmodium falciparum	Schizosaccharomyces	6	4	NYQ	STI	IITRFMYDTFDNNYQ STIGIDFLSKTLYLD	LITRFMYDQFDNTYQ ATIGIDFLSKTMYLE	0	0	GTP binding protein (rab6) gene	pombe ryh1 gene for the GTP-binding proteinryh1p	3	4	1	2	22	75	41	53	8	8
PHTTY	RVAVS	AF052238	AB044948	Homo sapiens	Arabidopsis thaliana	3	5	TTY	RVA	LVVRAHTPCRPHTTY RVAVSRTQDTPAFGP	DVARNISGLNPETTL VVVVSKTFTTAETML	2	1	GTPase-activating protein (SIPA1) gene	PgiC gene for cytosolic phosphoglucoseisomerase	6	7	8	9	52	204	23	28	2	2
KLLLL	GTGES	U37413	AF004846	Mus musculus	Neurospora crassa	3	4	LLL	GTG	RDKRDARRELKLLLL GTGESGKSTFIKQMR	ADEKRLSKEVKLLLL GAGESGKSTILKQMK	1	1	guanine nucleotide-binding protein (Gna11) gene	G protein alpha subunit (gna-2) gene	1	2	1	2	45	62	40	62	2	7
ESDNE	NRMEE	U37413	AF142058	Mus musculus	Emericella nidulans	3	4	DNE	NRM	ALSEYDQVLVESDNE NRMEESKALFRTIIT	ALSGYDLCLVEDQNA NQMHEAMMLFESLVN	0	0	guanine nucleotide-binding protein (Gna11) gene	G protein alpha subunit homolog GanAp (ganA)gene	5	6	4	5	44	51	87	113	7	2
SDSAK	YYLTD	U37413	AF281862	Mus musculus	Neurospora crassa	3	4	SAK	YYL	CYDRRREFQLSDSAK YYLTDVDRIATVGYL	LMERQTEFYLMDSAE YFFTEVMRIVAEDYR	2	2	guanine nucleotide-binding protein (Gna11) gene	G protein alpha subunit GNA-3 (gna-3) gene	3	4	2	3	51	43	116	43	4	4
NDSAA	YFFDN	U20806	U56090	Dictyostelium discoideum	Neurospora crassa	2	4	SAA	YFF	YRMKDKFYQLNDSAA YFFDNIGRFANENYV	CFKRSREYQLNDSAR YYFDNIARIAAPDYM	2	2	guanine nucleotide-binding protein alphasubunit 5 (G alpha 5) gene	G protein alpha subunit (gna-1) gene	2	3	2	3	51	199	114	186	3	4
YLTAE	VLELA	X15549	AF204967	D.melanogaster	Arabidopsis thaliana	3	5	TAE	VLE	AAVYSAAILEYLTAE VLELAGNASKDLKVK	APVYLAAVLEYLAAE VLELAGNAARDNKKT	0	0	H2AvD gene for histone H2A variant	histone H2A (rat5) gene	3	4	1	2	38	76	63	67	7	5
LFDRI	EPDIG	AB032387	L13742	Homo sapiens	Schizosaccharomyces pombe	3	4	DRI	EPD	LFLEYCSGGELFDRI EPDIGMPEPDAQRFF	VVLEFAQGGDLFDKI EPDVGIDEDVAQFYF	1	1	hCHK1 gene for checkpoint kinase	protein kinase chk1 gene (linking the radcheckpoint pathway to cdc2)	2	3	2	3	75	22	81	143	4	4
SNASD	ALDKI	S59780	X15028	Zea mays	Chicken	5	3	ASD	ALD	NKEIFLRELISNASD ALDKIRFESLTDKSN	NKEIFLRELISNSSD ALDKIRYESLTDPSK	0	0	heat shock protein HSP82 (hsp82) gene	hsp90 gene for 90 kDa-heat shock protein 5-end'	1	2	1	2	51	664	53	32	10	7
YLAAE	VLELA	AF204967	X15549	Arabidopsis thaliana	D.melanogaster	5	3	AAE	VLE	APVYLAAVLEYLAAE VLELAGNAARDNKKT	AAVYSAAILEYLTAE VLELAGNASKDLKVK	0	0	histone H2A (rat5) gene	H2AvD gene for histone H2A variant	1	2	3	4	63	67	38	76	7	5
GGGPG	GGNFG	U09123	X58338	Human	A.thaliana	3	5	GPG	GGN	RGFGDGYNGYGGGPG GGNFGGSPGYGGGRG	LGGGIGGGAGGGAGG GGGAGGGGGLGGGHG	1	1	hnRNP protein A2 gene	gene encoding a glycine-rich protein	7	8	1	2	21	40	202	136	3	6
LREGQ	DSKVL	U69543	U09989	Mus musculus	Zea mays	3	5	EGQ	DSK	PVLARLISYDLREGQ DSKVLNSLAKSEGPR	QRLAIFGPNKLEEKQ ESKFLKFLGFMWNPL	0	0	hormone-sensitive lipase (Lipe) gene	D3L H(+)-transporting ATPase (Mha1) gene	4	5	2	3	62	97	40	33	2	2
TNTVF	DAKRL	L41253	Y00371	Lycopersicon esculentum	Human	5	3	TVF	DAK	AAKNQVAMNPTNTVF DAKRLIGRRFSDPSV	AAKNQVAMNPTNTVF DAKRLIGRRFDDAVV	1	1	Hsc70 gene	hsc70 gene for 71 kd heat shock cognate protein	1	2	1	2	71	580	68	69	10	7
GVLIQ	VYEGE	Y00371	AF023616	Human	Toxoplasma gondii	3	6	LIQ	VYE	TFTTYSDNQPGVLIQ VYEGERAMTKDNNLL	TFSTYSDNQSAVLIQ VYEGERPMTKHNHLL	0	0	hsc70 gene for 71 kd heat shock cognate protein	heat shock protein 70 (BiP) gene	5	6	3	4	68	66	215	197	8	7
GMTKA	DLVNN	D00710	AF212996	A.thaliana	Neurospora crassa	5	4	TKA	DLV	KTLSIIDSGIGMTKA DLVNNLGTIARSGTK	KTLTIRDTGIGMTKA DLVNNLGTIARSGTK	1	0	HSP81-1 gene for 81kDa heat-shock protein	heat shock protein 80 gene	2	3	1	2	47	94	90	121	7	10
ITIKQ	ILLGI	X81846	AL031714	S.pombe	Human	4	3	IKQ	ILL	LNEEEGWKPAITIKQ ILLGIQDLLDDPNIA	LEEDKDWRPAITIKQ ILLGIQELLNEPNIQ	0	0	hus5 gene	DNA sequence from clone LA16-358B7 on chromosome 16 Containsthe UBE21 gene for ubiquitin-conjugating enzyme E2I (homologous toyeast UBC9)	4	5	4	5	37	26	37	26	5	6
ITIKQ	ILLGI	X81846	AF246690	S.pombe	Dictyostelium discoideum	4	2	IKQ	ILL	LNEEEGWKPAITIKQ ILLGIQDLLDDPNIA	LNEEADWKPSVTIKT VLLGIQDLLDNPNPK	0	0	hus5 gene	putative E2 enzyme Ubc9 (ubc9) gene	4	5	2	3	37	26	61	26	7	7
ITIKQ	ILLGI	X81846	Z14989	S.pombe	A.thaliana	4	5	IKQ	ILL	LNEEEGWKPAITIKQ ILLGIQDLLDDPNIA	DILKEQWSPALTISK VLLSICSLLTDPNPD	0	0	hus5 gene	UBC8 gene for ubiquitin conjugating enzyme homolog	4	5	3	4	37	26	35	47	4	5
VKLVA	WYDNE	U09964	AF106950	Mus musculus	Filobasidiella neoformans	3	4	LVA	WYD	KAGIALNDNFVKLVA WYDNEYGYSNRVVDL	QAGIALNANFVKLVS WYDNEYGYSRRVCDL	2	1	ICR/Swiss glyceraldehyde 3-phosphate dehydrogenase(Gapd-S) gene	glyceraldehyde-3-phosphate dehydrogenase(GPD) gene	10	11	11	12	32	24	39	27	8	8
VSRAI	GDVFQ	D86995	Y11840	Homo sapiens	Arabidopsis	3	5	RAI	GDV	DCWRVNGTLAVSRAI GDVFQKPYVSGEADA	NGARVFGVLAMSRSI GDRYLKPSVIPDPEV	1	1	immunoglobulin lambda gene locus DNA	thaliana ABI2 gene	5	6	3	4	31	127	35	118	5	3
FTIGN	GSVIK	L42969	U57838	Schistosoma mansoni	Arabidopsis thaliana	3	5	IGN	GSV	SSRARNEKFEFTIGN GSVIKAWDVGVATMK	SSRDRATPFKFTLGQ GQVIKGWDIGIKTMK	1	1	immunophilin gene	FK506 binding protein FKBP62 (ROF1) gene	1	2	2	3	88	46	29	87	5	6
KGLVV	DFFSA	AF195818	AJ237934	Glycine max	Bos taurus	5	3	LVV	DFF	MEIKITKEQIKGLVV DFFSAGTDSTAVATE	AVDGYVKPQIKQVVP EFVSASADSAGGSAT	0	2	isoflavone synthase 1 (ifs1) gene	partial stat5B gene	1	2	16	17	297	223	17	36	3	2
AGISG	ALNAL	D14847	Z93241	Aspergillus	Human	4	3	ISG	ALN	SQTHLSAGGGAGISG ALNALAGAGTKEIAV	SLDELIRKRGAAAKG RLNARPGVGGVRSRV	0	2	kawachii xynA gene encoding xylanase A	DNA sequence from clone RP1-222E13 on chromosome 22 Containsthree novel genes	7	8	1	2	16	30	26	131	3	3
AGISG	ALNAL	D14847	Z19121	Aspergillus	A.thaliana	4	5	ISG	ALN	SQTHLSAGGGAGISG ALNALAGAGTKEIAV	WGQANAAGTRAGVSQ VLNRLTYASTLSHLR	0	0	kawachii xynA gene encoding xylanase A	gene for RNA polymerase II second largest subunit	7	8	9	10	16	30	46	24	2	2
KNHEE	EMKEF	AF049259	AF020791	Homo sapiens	Hordeum vulgare	3	5	HEE	EMK	SLNEELAYMKKNHEE EMKEFSNQVVGQVNV	DLIEKELSVFSNPEE VMIFFSAHGVPLTYV	0	0	keratin 13 gene	ferrochelatase (hemH) gene	3	4	6	7	53	54	43	51	2	3
VDPIE	LVVFL	X52138	M13759	Human	Glycine max	3	5	PIE	LVV	KAQLVVIAHDVDPIE LVVFLPALCRKMGVP	LRDLDVFLSVVDMNE GALFLPHFNSKAIVV	0	0	L7a gene for large ribosomal subunit component (L7a)	alpha-type beta conglycinin storage protein gene'	5	6	4	5	27	43	99	93	2	3
DKKFQ	RYLAR	AJ246165	L28828	Homo sapiens	Arabidopsis thaliana	3	5	KFQ	RYL	IRNKYGRLTRDKKFQ RYLARVTDIEATDTN	IIVRRDYLHFVKKYQ RYEKRHSNIPAHVSP	2	2	lalp70 gene for lysosomal apyrase-like protein	ribosomal protein S11 gene	2	3	4	5	66	69	48	30	2	2
RYPIN	GFQAL	AF048704	AF256536	Homo sapiens	Arabidopsis thaliana	3	5	PIN	GFQ	GQELKDKSRLRYPIN GFQALVLTALLVGLG	GVLLSDGSQLRYRCN GLLALILLVAILGIC	1	1	lamin B receptor homolog TM7SF2 gene	sterol C-14 reductase FACKEL (FK) gene	1	2	2	3	235	65	39	24	5	2
SDAPK	ISIGA	AF162854	AF321558	Lycopersicon esculentum	Homo sapiens	5	3	APK	ISI	DTLGLTRPNESDAPK ISIGAKDTAVVQWQG	FDLELSHLCEYDFVK LSSGAKVLATLCGQE	0	0	leucine aminopeptidase LapA1 gene	MBL-associated serine protease 2 (MASP2) gene	1	2	2	3	71	31	77	59	3	3
SNVVP	YDFNR	M23158	AJ006309	Mouse	Arabidopsis thaliana	3	5	VVP	YDF	QEENKKKNRNSNVVP YDFNRVPLKHELEMS	NSVNVEKNRYSDVVP FDKNRIVLNPCKDSS	1	1	leucocyte common antigen (L-CA) gene	gene encoding protein tyrosine phosphatase	26	27	2	3	32	45	32	26	4	2
RQMVQ	ALNRI	AF122050	AL137000	Hordeum vulgare	Human	5	3	MVQ	ALN	PDGPSRIIEYRQMVQ ALNRIGLRVVMDVVY	IKGLSPATTYYCRVQ ALSVVGAGPFSEVVA	0	0	limit dextrinase gene	DNA sequence from clone RP11-203I16 on chromosome 13 Containsthe gene for KIAA0970 protein	11	12	10	11	30	32	50	94	3	3
PGLPR	AMQKS	M12130	X52494	Mouse	Arabidopsis	3	5	LPR	AMQ	HVATMVDNELPGLPR AMQKSGRPLKSLKQR	HIATYFDNELPGQPR ATQKSGRPIKSICSR	0	0	locus RPII215 polymerase II large subunit gene	thaliana RPB1 gene for the largest subunit of RNApolymerase II	6	7	5	6	54	73	54	73	7	6
PFNID	RLQEL	M12130	X52494	Mouse	Arabidopsis	3	5	NID	RLQ	ANMTFAEIVTPFNID RLQELVRRGNSQYPG	LNLTYPETVTPYNIE RLKELVDYGPHPPPG	2	2	locus RPII215 polymerase II large subunit gene	thaliana RPB1 gene for the largest subunit of RNApolymerase II	7	8	6	7	73	45	73	188	5	4
QTGYK	VERHM	M12130	AJ238785	Mouse	Zea mays	3	5	GYK	VER	FHPKPSDLHLQTGYK VERHMCDGDIVIFNR	AHIDPLSRKLTMLYK VEPGACDQSFGIHVA	0	0	locus RPII215 polymerase II large subunit gene	mus1 gene	8	9	11	12	45	41	67	51	3	3
GFYDE	CKRRY	L26481	AB030255	Paramecium tetraurelia	Homo sapiens	6	3	YDE	CKR	HECASINRIYGFYDE CKRRYTIKLWKTFTD	HECASINRIYGFYDE CKRRYNIKLWKTFTD	1	1	macronuclear phosphoprotein phosphatase 1isozyme omega-1 gene	PPP1CC gene for serine/threonine phosphatase 1 gamma	3	4	3	4	43	110	77	35	10	9
CRAHP	VVEDG	L26482	AB000094	Paramecium tetraurelia	Arabidopsis thaliana	6	5	AHP	VVE	FLKKHELDLICRAHP VVEDGYEFFSKRQLV	FLKRLDLDLICRAHQ VVEDGFEFFANKQLV	0	0	macronuclear phosphoprotein phosphatase 1isozyme omega-2 gene	gene for inorganic phosphate transporter	4	5	2	3	110	30	187	82	7	6
CRAHP	VVEDG	L26482	AJ249214	Paramecium tetraurelia	Drosophila melanogaster	6	3	AHP	VVE	FLKKHELDLICRAHP VVEDGYEFFSKRQLV	FLNRHELDLICRAHQ VVEDGYEFFARRQLV	0	0	macronuclear phosphoprotein phosphatase 1isozyme omega-2 gene	partial PP1beta9C gene for serine/threonineprotein phosphatase	4	5	3	4	110	30	115	45	8	8
EAPVA	ICGDI	U31445	AF030290	Paramecium tetraurelia	Arabidopsis thaliana	6	5	PVA	ICG	LNNEDNVIRVEAPVA ICGDIHGQFYDLMEV	LVEESNVQRVDAPVT ICGDIHGQFYDMKEL	0	0	macronuclear PPX homolog (ppx1) gene	protein phosphatase X isoform 2 (PPX2) gene	1	2	1	2	47	59	47	51	6	7
EAPVA	ICGDI	U31445	AF005884	Paramecium tetraurelia	Fugu rubripes	6	3	PVA	ICG	LNNEDNVIRVEAPVA ICGDIHGQFYDLMEV	LVEESNVQRVDSPVT VCGDIHGQFYDLKEL	0	0	macronuclear PPX homolog (ppx1) gene	serine/threonine phosphatase (PPX) gene	1	2	2	3	47	59	18	17	6	8
LKLGL	ATLLR	AF275345	M59940	Lycopersicon esculentum	Caenorhabditis elegans	5	3	LGL	ATL	PQDDDSSDTSLKLGL ATLLRLKRSKARCGY	LTDSDDDRDHHKLGN AVDLRRRNSLDRLSR	0	1	MADS-box transcription factor jointlessgene	N2 CeMyoD (hlh-1) alternatively splicedgenes	7	8	4	5	68	27	35	20	2	2
PLFSQ	ATPKA	U40212	X07295	Chlamydomonas reinhardtii	M.musculus	5	3	FSQ	ATP	VGGHAGVTILPLFSQ ATPKATMSAEVLDAL	IGGHAGKTIIPLISQ CTPKVDFPQDQLATL	0	0	malate dehydrogenase gene	mitochondrial malate dehydrogenase gene 5flank and exon1 (and joined CDS)'	4	5	6	7	96	33	26	33	7	2
AYGIV	CAATN	U59214	U49249	Emericella nidulans	Drosophila melanogaster	4	3	GIV	CAA	YTVTKELGQGAYGIV CAATNVQTGEGVAIK	YINLRPIGSGAQGIV CAAYDTITQQNVAIK	2	2	MAP protein kinase MPKA (mpkA) gene	JNK protein kinase (DJNK) gene	1	2	1	2	39	45	38	44	3	5
GIFKK	ANELA	L77973	AB038376	Schizosaccharomyces pombe	Mus musculus	4	3	FKK	ANE	RQNTFTKRKAGIFKK ANELALLTGSEVMVL	RYTTFSKRKTGIMKK AYELSTLTGTQVLLL	0	0	map1 gene	srf gene for serum response factor	1	2	1	2	48	73	167	89	6	5
YDFVK	LSSGA	AF321558	AF162854	Homo sapiens	Lycopersicon esculentum	3	5	FVK	LSS	FDLELSHLCEYDFVK LSSGAKVLATLCGQE	DTLGLTRPNESDAPK ISIGAKDTAVVQWQG	0	0	MBL-associated serine protease 2 (MASP2) gene	leucine aminopeptidase LapA1 gene	2	3	1	2	77	59	71	31	3	3
NDDIQ	GTAAV	AJ224847	M26594	Zea mays	Rattus norvegicus	5	3	DIQ	GTA	EKYRTNHLVFNDDIQ GTAAVVLAGIIAALK	NKYRNKYCTFNDDIQ GTASVAVAGLLAALR	0	1	me gene	malic enzyme (MAL) gene	9	10	7	8	28	33	37	33	4	5
KEPVA	VFYAA	X05279	D10910	Drosophila	Arabidopsis thaliana	3	5	PVA	VFY	MFQIQQFGKFKEPVA VFYAAEIAAGLFFLH	LRQKQRGKYFPEQAA RFYVAEVLLAMEYLH	2	2	melanogaster PKC gene exon 2 for protein kinase C	Atpk7 gene for serine/threonine proteinkinase	9	10	1	2	30	68	284	294	3	3
CQGAL	GDCWL	AF252504	AP001633	Bos taurus	Oryza sativa	3	5	GAL	GDC	IVDGATRTDICQGAL GDCWLLAAIASLTLN	RYKGAVTDVKDQGAC GSCWAFAAVAAIEGL	1	1	micromolar calcium activated neutral protease 1 (CAPN1)gene	geneomic DNA	2	3	1	2	23	40	143	206	2	3
PLISQ	CTPKV	X07295	U40212	M.musculus	Chlamydomonas reinhardtii	3	5	ISQ	CTP	IGGHAGKTIIPLISQ CTPKVDFPQDQLATL	VGGHAGVTILPLFSQ ATPKATMSAEVLDAL	0	0	mitochondrial malate dehydrogenase gene 5flank and exon1 (and joined CDS)'	malate dehydrogenase gene	6	7	4	5	26	33	96	33	7	2
AKAGA	GSATL	X07295	U40212	M.musculus	Chlamydomonas reinhardtii	3	5	AGA	GSA	IQEAGTEVVKAKAGA GSATLSMAYAGARFV	TQDGGTEVVQAKAGK GSATLSMAYAAALFA	1	0	mitochondrial malate dehydrogenase gene 5flank and exon1 (and joined CDS)'	malate dehydrogenase gene	7	8	5	6	33	51	33	52	6	7
GPPSA	GRLVD	AF000240	AF020433	Gallus gallus	Arabidopsis thaliana	3	5	PSA	GRL	LLIEAFAVLIGPPSA GRLVDALKNYEVIFY	THKVYFDVEIDGKSA GRVVIGLFGKAVPKT	1	1	monocarboxylate transporter 3 (MCT3) gene	cyclophilin (CYP5) gene	3	4	2	3	288	130	23	16	3	2
ILLDE	ATSAL	AB039371	AF271730	Homo sapiens	Arabidopsis thaliana	3	5	LDE	ATS	ARTILKAPGIILLDE ATSALDTSNERAIQA	ALLLFKPAPLYILDE VDAALDLSHTQNIGR	0	0	MTABC3 gene for mitochondrial ABC transporter 3	SMC2-like condensin (TITAN3) gene	16	17	18	19	38	31	76	25	2	3
TMLYK	VEPGA	AJ238785	M12130	Zea mays	Mouse	5	3	LYK	VEP	AHIDPLSRKLTMLYK VEPGACDQSFGIHVA	FHPKPSDLHLQTGYK VERHMCDGDIVIFNR	0	0	mus1 gene	locus RPII215 polymerase II large subunit gene	11	12	8	9	67	51	45	41	3	3
TASIL	RSATK	U41221	AJ245967	Human	Arabidopsis	3	5	SIL	RSA	VSTFMAEMLETASIL RSATKDSLIIIDELG	QSTFLTELSETAVML TSATRNSLVVLDELG	2	0	mutator hMSH2 gene	thaliana msh6-1 gene for mismatch repair proteinmsh6-1	13	14	17	18	68	83	46	26	5	6
GSGLK	TMSIV	AF220259	AF323175	Homo sapiens	Zea mays	3	5	GLK	TMS	VKSVLVDFLIGSGLK TMSIVSYNHLGNNDG	MKSVLVDFLVGAGIK PTSIVSYNHLGNNDG	0	0	myo-inositol 1-phosphate synthase A1 (ISYNA1) gene	myo-inositol 1-phosphate synthase gene	6	7	6	7	72	55	39	59	8	10
GAGIK	PTSIV	AF323175	AF220259	Zea mays	Homo sapiens	5	3	GIK	PTS	MKSVLVDFLVGAGIK PTSIVSYNHLGNNDG	VKSVLVDFLIGSGLK TMSIVSYNHLGNNDG	0	0	myo-inositol 1-phosphate synthase gene	myo-inositol 1-phosphate synthase A1 (ISYNA1) gene	6	7	6	7	39	59	72	55	8	10
SDQIY	TYIGN	AB017910	U35816	Dictyostelium discoideum	Drosophila melanogaster	2	3	QIY	TYI	ILNNLGLRYKSDQIY TYIGNVLISINPYKE	VLHNIKDRYYSGLIY TYSGLFCVVVNPYKK	0	0	myoM gene	nonmuscle myosin-II heavy chain (zip) gene	1	2	3	4	89	1586	72	52	4	4
LGHTK	VFFRA	AF019137	AF077352	Drosophila virilis	Chlamydomonas reinhardtii	3	5	HTK	VFF	TTGLNEDLYRLGHTK VFFRAGVLGQMEEFR	LAKTNVGGYQLGLSK VFMRAGQMAQLDKMR	0	0	myosin heavy chain (Mhc) gene	myosin heavy chain (MYO1) gene	2	3	14	15	40	88	78	75	2	3
HIFYQ	LTDGA	AF077352	U42409	Chlamydomonas reinhardtii	Dictyostelium discoideum	5	2	FYQ	LTD	VAINNPERNYHIFYQ LTDGASAEQRTQWRL	VRQVYNERNYHIFYQ LLSGASEELKEKLNL	0	0	myosin heavy chain (MYO1) gene	myosin heavy chain (myoJ) gene	4	5	2	3	69	42	50	1938	5	3
LGLSK	VFMRA	AF077352	AF019137	Chlamydomonas reinhardtii	Drosophila virilis	5	3	LSK	VFM	LAKTNVGGYQLGLSK VFMRAGQMAQLDKMR	TTGLNEDLYRLGHTK VFFRAGVLGQMEEFR	0	0	myosin heavy chain (MYO1) gene	myosin heavy chain (Mhc) gene	14	15	2	3	78	75	40	88	2	3
HIFYQ	LLSGA	U42409	AF077352	Dictyostelium discoideum	Chlamydomonas reinhardtii	2	5	FYQ	LLS	VRQVYNERNYHIFYQ LLSGASEELKEKLNL	VAINNPERNYHIFYQ LTDGASAEQRTQWRL	0	0	myosin heavy chain (myoJ) gene	myosin heavy chain (MYO1) gene	2	3	4	5	50	1938	69	42	5	3
EKRIQ	AEVEA	AF229111	AJ242523	Homo sapiens	Chlamydomonas reinhardtii	3	5	RIQ	AEV	EEERKXREDDEKRIQ AEVEAQLARQKEEES	EIVQDKRVADEQEKQ VNAEAQKIGKEAEEA	0	0	myosin VI (MYO6) gene	partial dhc10 gene for 1 beta dyneinheavy chain	26	27	43	44	27	53	36	70	3	3
KDRIY	TYVAN	AF229111	AB017910	Homo sapiens	Dictyostelium discoideum	3	2	RIY	TYV	LLHNIKVRYSKDRIY TYVANILIAVNPYFD	ILNNLGLRYKSDQIY TYIGNVLISINPYKE	0	0	myosin VI (MYO6) gene	myoM gene	3	4	1	2	25	43	89	1586	4	5
RVCRQ	ALDER	U61421	AF222716	Human	Plasmodium falciparum	3	6	CRQ	ALD	KIEQYLLEKSRVCRQ ALDERNYHVFYCMLE	SIEIFLLEKIRVVSQ EPDERCYHIFYEILK	0	0	myosin VIIa (MYO7A) gene	clone 3D7 unconventional myosin PfM-B gene	4	5	2	3	48	38	48	44	6	5
HKLGN	AVDLR	M59940	AF275345	Caenorhabditis elegans	Lycopersicon esculentum	3	5	LGN	AVD	LTDSDDDRDHHKLGN AVDLRRRNSLDRLSR	PQDDDSSDTSLKLGL ATLLRLKRSKARCGY	1	0	N2 CeMyoD (hlh-1) alternatively splicedgenes	MADS-box transcription factor jointlessgene	4	5	7	8	35	20	68	27	2	2
AVVVG	RNIIH	AB044970	AF288691	Arabidopsis thaliana	Mus musculus	5	3	VVG	RNI	SEPGTIRGDLAVVVG RNIIHGSDGPETAKD	AMPGTIRGDFCVEVG KNVIHGSDSVESAHR	1	2	NDK4 gene for nucleoside diphosphate kinase 4	nucleoside diphosphate kinase C (Nm23-M3) gene	6	7	4	5	38	41	37	39	7	5
DMLIK	VYFKG	AF203033	Z93241	Chlamydomonas reinhardtii	Human	5	3	LIK	VYF	ISGDEEKGRLDMLIK VYFKGEHASYPEGGK	ISSDDDKGFVDLVIK VYFKDTHPKFPAGGK	0	0	nitrate reductase (NIT1) gene	DNA sequence from clone RP1-222E13 on chromosome 22 Containsthree novel genes	12	13	4	5	40	51	36	43	5	5
SGLIY	TYSGL	U35816	AB017910	Drosophila melanogaster	Dictyostelium discoideum	3	2	LIY	TYS	VLHNIKDRYYSGLIY TYSGLFCVVVNPYKK	ILNNLGLRYKSDQIY TYIGNVLISINPYKE	0	0	nonmuscle myosin-II heavy chain (zip) gene	myoM gene	3	4	1	2	72	52	89	1586	4	4
TGASR	GIGRG	L27801	AF057740	Aspergillus parasiticus	Homo sapiens	4	3	ASR	GIG	GPPEETVYLVTGASR GIGRGLIEAFLQRPK	LRFDGRVVLVTGAGA GLGRAYALAFAERGA	1	1	norsolornic acid (nor-1) gene	17-beta-hydroxysteroid dehydrogenase IV (HSD17B4)gene	1	2	1	2	34	179	19	18	3	3
CVEVG	KNVIH	AF288691	AB044970	Mus musculus	Arabidopsis thaliana	3	5	EVG	KNV	AMPGTIRGDFCVEVG KNVIHGSDSVESAHR	SEPGTIRGDLAVVVG RNIIHGSDGPETAKD	2	1	nucleoside diphosphate kinase C (Nm23-M3) gene	NDK4 gene for nucleoside diphosphate kinase 4	4	5	6	7	37	39	38	41	7	5
ITKSG	RQMFP	S61744	AF172097	Drosophila melanogaster	Arabidopsis thaliana	3	5	KSG	RQM	KFHKLGTEMVITKSG RQMFPQMKFRVSGLD	KLHPQTLFKFITISV RYMFRLINRRVRRIN	2	2	omb (omb3198)=optomotor-blind gene	telomerase reverse transcriptase catalyticsubunit (TERT) gene	1	2	11	12	354	38	91	91	2	2
VEFRD	LNESV	AF188702	U36396	Mus musculus	Neurospora crassa	3	4	FRD	LNE	CVSQLGELGLVEFRD LNESVSAFQRRFVVD	VCNALGELGLVHFRD LNSELSAFQRAFTQD	0	0	osteoclast-specific 116-kDa V-ATPase subunit (Oc116)gene	vacuolar ATPase 98 kDa subunit (vph1) gene	1	2	1	2	39	26	43	26	6	7
AARGI	DVKGI	X52649	X12945	S.cerevisiae	D.melanogaster	4	3	RGI	DVK	RSPIMVATDVAARGI DVKGINYVINYDMPG	SMKVLIATSVASRGL DIKNIKHVINYDMPS	1	1	p68 gene	vasa gene (exons 1 and 2)	1	2	5	6	424	122	71	91	3	7
LTLLS	GERIA	AJ242523	AF025313	Chlamydomonas reinhardtii	Tetrahymena thermophila	5	6	LLS	GER	MNTTLDDNKLLTLLS GERIAMTPAVSLLFE	LNSVLDDNHLLTLPT GERISFQDNVNFIFE	1	1	partial dhc10 gene for 1 beta dyneinheavy chain	cytoplasmic dynein heavy chain 1b gene	34	35	8	9	78	66	76	160	6	3
EQEKQ	VNAEA	AJ242523	AF229111	Chlamydomonas reinhardtii	Homo sapiens	5	3	EKQ	VNA	EIVQDKRVADEQEKQ VNAEAQKIGKEAEEA	EEERKXREDDEKRIQ AEVEAQLARQKEEES	0	0	partial dhc10 gene for 1 beta dyneinheavy chain	myosin VI (MYO6) gene	43	44	26	27	36	70	27	53	3	3
KQVVP	EFVSA	AJ237934	AF195818	Bos taurus	Glycine max	3	5	VVP	EFV	AVDGYVKPQIKQVVP EFVSASADSAGGSAT	MEIKITKEQIKGLVV DFFSAGTDSTAVATE	2	0	partial stat5B gene	isoflavone synthase 1 (ifs1) gene	16	17	1	2	17	36	297	223	3	2
QLLLK	EKAEL	AJ279120	AB007800	Homo sapiens	Arabidopsis thaliana	3	5	LLK	EKA	HLLQKGASNTQLLLK EKAELLTSLEVSARK	HLIYANVTYDDILLK EELEGLTTNYPEQFK	0	0	partial TFNR gene for transcription factor-likenuclear regulator	gene for NADH-cytochrome b5 reductase	23	24	6	7	68	64	30	22	2	3
AIRDK	WAPEV	AF310890	S82771	Dictyostelium discoideum	Caenorhabditis elegans	2	3	RDK	WAP	FSTISQSSYEAIRDK WAPEVNHYIPDVPSI	FSVVAPASFENVREK WVPEISHHCSKTPFL	0	0	PcmA (pcmA) and RacE (racE) genes	cdc42 homolog gene	4	5	2	3	29	119	55	66	4	2
AIRDK	WAPEV	AF310890	AF115469	Dictyostelium discoideum	Arabidopsis thaliana	2	5	RDK	WAP	FSTISQSSYEAIRDK WAPEVNHYIPDVPSI	FSLISKASYENIHKK WLPELKHYAPGIPIV	0	0	PcmA (pcmA) and RacE (racE) genes	cultivar Landsberg erecta Arac2 (Arac2) gene	4	5	3	4	29	119	37	21	7	4
NLLRQ	QPEVE	AF041004	AF290025	Homo sapiens	Arabidopsis thaliana	3	5	LRQ	QPE	QRLQNLEFALNLLRQ QPEVEVTHETLQRNR	ILLSNCLQELMELHQ ESEEEVTDTEQAENW	0	0	periplakin (PPL) gene	tonneau 2 (TON2) gene	21	22	8	9	31	887	22	25	3	3
TQGLK	GDPTY	AJ292972	AF134318	Arabidopsis thaliana	Mus musculus	5	3	GLK	GDP	KTHGPGDRTLTQGLK GDPTYLVVENDKTLA	DGPHPGLYPLTQPVA GLQTQLLVEVTGLTS	0	1	petC gene for Rieske FeS protein	G7c (G7c) gene	3	4	12	13	40	61	31	101	3	3
GPISE	VVVVK	AF196969	U52909	Homo sapiens	Arabidopsis thaliana	3	5	ISE	VVV	QALEDHFSSFGPISE VVVVKDRETQRSRGF	SKIKREFESYGPIKR VHLVTDQLTNKPKGY	1	0	phenylalkylamine binding protein gene	U1 snRNP 70K protein gene	1	2	6	7	34	36	21	27	2	3
PIKIC	GDIHG	AF156101	L26482	Chlamydomonas reinhardtii	Paramecium tetraurelia	5	6	KIC	GDI	SQPNLLELEAPIKIC GDIHGQYSDLLRLFE	SQPILLELEAPLKIC GDVHGQYFDLLRLFE	1	1	phosphatase PP1 gene	macronuclear phosphoprotein phosphatase 1isozyme omega-2 gene	1	2	1	2	59	49	64	34	9	9
PIKIC	GDIHG	AF156101	AB030255	Chlamydomonas reinhardtii	Homo sapiens	5	3	KIC	GDI	SQPNLLELEAPIKIC GDIHGQYSDLLRLFE	SQPILLELEAPLKIC GDIHGQYYDLLRLFE	1	1	phosphatase PP1 gene	PPP1CC gene for serine/threonine phosphatase 1 gamma	1	2	2	3	59	49	44	77	9	9
LIDEK	ILCMH	AF156101	U74624	Chlamydomonas reinhardtii	Tetrahymena thermophila	5	6	DEK	ILC	DCFNCLPVAALIDEK ILCMHGGLSPELKSL	DVFLYLPLTALIESQ LFCLHGGLSPAIENL	0	0	phosphatase PP1 gene	PPN homolog (PPN1) gene	3	4	1	2	57	81	73	33	5	6
LIDEK	ILCMH	AF156101	AF005884	Chlamydomonas reinhardtii	Fugu rubripes	5	3	DEK	ILC	DCFNCLPVAALIDEK ILCMHGGLSPELKSL	EIFDYLSLSAIIDGK IFCVHGGLSPSIQTL	0	0	phosphatase PP1 gene	serine/threonine phosphatase (PPX) gene	3	4	5	6	57	81	58	42	3	6
KPYAE	LWMGT	M85239	AF227218	Emericella nidulans	Homo sapiens	4	3	YAE	LWM	APSDFTIEADKPYAE LWMGTHPSLPSKDVE	SDPLAQIAEDKPYAE LWMGTHPRGDAKILD	0	0	phosphomannose isomerase (manA) gene	mannose phosphate isomerase (MPI) gene	3	4	2	3	31	79	43	67	2	3
YYLLS	RVSAQ	U59803	J00592	Emericella nidulans	Mouse	4	3	LLS	RVS	MAFFTVALSLYYLLS RVSAQAPVVQNHSCN	MAWTSLILSLLALCS GASSQAVVTQESALT	2	1	phytase gene	germline Ig lambda-2-chain C-region gene	1	2	1	2	15	448	15	113	5	3
FDLMN	KFLTY	AF080683	D10851	Homo sapiens	Arabidopsis	3	5	LMN	KFL	RFGALLSDQGFDLMN KFLTYFPGRRISAED	LAVPSLSPQGVDLLT KMLKYNPAERISAKT	2	0	PITSLRE protein kinase (CDC2L1) gene	thaliana CDC2b gene for p34 protein serine/threoninekinase-related protein	17	18	3	4	49	64	47	30	4	5
KGIIY	RDLKL	AF274044	L42007	Mus musculus	Toxoplasma gondii	3	6	IIY	RDL	IICGLQFLHSKGIIY RDLKLDNVMLDRDGH	IIKGVHYCHSKNIVH RDLKLENILLDEGNQ	2	2	PKC delta gene	protein serine/threonine kinase (PK1) gene	13	14	5	6	21	47	23	65	5	3
HKIVY	RDLKL	Y07611	AF292384	M.musculus	Plasmodium falciparum	3	6	IVY	RDL	VVLGLQFLHEHKIVY RDLKLDNLLLDTEGY	IVLIFEYLQSLNIVY RDLKPENLLLDKDGF	2	2	PKN gene and gene for prostanoid EP1 receptor	cAMP-dependent protein kinase (PKA) gene	2	3	3	4	21	26	61	54	3	6
SEPRA	VFYSA	Y07611	U10549	M.musculus	Aspergillus niger	3	4	PRA	VFY	LMLHIHSDVFSEPRA VFYSACVVLGLQFLH	LMLHIQRGQFGLKRA QFYAAEVLLALKYFH	2	2	PKN gene and gene for prostanoid EP1 receptor	protein kinase C (pkcA) gene	1	2	6	7	58	21	176	68	6	4
DNTYQ	ATIGI	X52475	AF035011	Schizosaccharomyces	Plasmodium falciparum	4	6	TYQ	ATI	LITRFMYDQFDNTYQ ATIGIDFLSKTMYLE	IITRFMYDTFDNNYQ STIGIDFLSKTLYLD	0	0	pombe ryh1 gene for the GTP-binding proteinryh1p	GTP binding protein (rab6) gene	1	2	3	4	41	53	22	75	8	8
DVTDQ	DSFNN	X52099	X15744	Schizosaccharomyces	Mouse	4	3	TDQ	DSF	RGAHGIIIVYDVTDQ DSFNNVKQWLQEIDR	RGAHGIIVVYDVTDQ ESFNNVKQWLQEIDR	1	0	pombe ypt1 gene	ypt1 gene for ras-related GTP-binding protein	4	5	4	5	32	110	32	44	9	10
DVTDQ	DSFNN	X52099	U13169	Schizosaccharomyces	Chlamydomonas reinhardtii	4	5	TDQ	DSF	RGAHGIIIVYDVTDQ DSFNNVKQWLQEIDR	RGAVGALLVYDITKS VTFENVERWLKELRD	1	1	pombe ypt1 gene	YptC6 (yptC6) gene	4	5	3	4	32	110	42	25	6	4
IGVDF	KIRTF	X52099	U03622	Schizosaccharomyces	Paramecium tetraurelia	4	6	VDF	KIR	DTYTESYISTIGVDF KIRTFELEGKTVKLQ	DKFSENYISTIGVDF KFKTFQLDGKGLKLQ	0	2	pombe ypt1 gene	clone plg-12 guanine nucleotide regulatoryprotein gene	2	3	1	2	42	16	25	37	6	6
IGVDF	KIRTF	X52099	U13168	Schizosaccharomyces	Chlamydomonas reinhardtii	4	5	VDF	KIR	DTYTESYISTIGVDF KIRTFELEGKTVKLQ	DTYTESYISTIGVDF KIRTVELDGKVIKLQ	0	0	pombe ypt1 gene	YptC1 (yptC1) gene	2	3	4	5	42	16	16	16	10	7
AQAFA	AENNL	X52100	AF127669	Schizosaccharomyces	Mus musculus	4	3	AFA	AEN	LHLRAVSTEEAQAFA AENNLSFIETSAMDA	RHLRAVPTDEARAFA EKNGLSFIETSALDS	1	1	pombe ypt3 gene	small GTPase (Rab11a) gene	1	2	3	4	142	27	65	27	7	8
QTVLT	EIFRI	X52100	AF127669	Schizosaccharomyces	Mus musculus	4	3	VLT	EIF	MDASNVEEAFQTVLT EIFRIVSNRSLEAGD	LDSTNVEAAFQTILT EIYRIVSQKHMSDRR	1	1	pombe ypt3 gene	small GTPase (Rab11a) gene	2	3	4	5	27	45	27	46	6	2
HLKYT	FLQFD	AJ291510	AF005883	Aspergillus nidulans	Fugu rubripes	4	3	KYT	FLQ	NQAAIMEIDEHLKYT FLQFDPCPRAGEPMV	NQTAIMELDDTLKYS FLQFDPAPPRAEPHV	2	2	pphA gene for protein phosphatase 2a	serine/threonine phosphatase (PP2A beta) gene	5	6	7	8	24	24	39	24	7	5
HLKYT	FLQFD	AJ291510	AF030978	Aspergillus nidulans	Paramecium tetraurelia	4	6	KYT	FLQ	NQAAIMEIDEHLKYT FLQFDPCPRAGEPMV	NQAGIMEVDENLRQT FIQFDPAPRSENESV	2	2	pphA gene for protein phosphatase 2a	serine-threonine phosphoprotein phosphatase(pp2r-1) gene	5	6	6	7	24	24	39	24	8	4
NVIKK	WHPEI	AF310894	U03615	Dictyostelium discoideum	Paramecium tetraurelia	2	6	IKK	WHP	FSLISQTSFENVIKK WHPEIIQNMEQVPPI	FSVDEPSSFQNAIKK WYPELQADQPNAPKI	0	0	prespore-specific protein (pspC) gene	clone plg-5 guanine nucleotide regulatoryprotein gene	2	3	3	4	59	103	41	114	4	2
NVIKK	WHPEI	AF310894	Z82188	Dictyostelium discoideum	Human	2	3	IKK	WHP	FSLISQTSFENVIKK WHPEIIQNMEQVPPI	FSLVSPASYENVRAK WFPEVRHHCPSTPII	0	0	prespore-specific protein (pspC) gene	DNA sequence from clone RP1-151B14 on chromosome 22 ContainsSSTR3 (somatostatin receptor 3) gene	2	3	4	5	59	103	21	53	6	2
NVIKK	WHPEI	AF310894	AF085480	Dictyostelium discoideum	Arabidopsis thaliana	2	5	IKK	WHP	FSLISQTSFENVIKK WHPEIIQNMEQVPPI	FSLISKASYENVSKK WIPELKHYAPGVPIV	0	0	prespore-specific protein (pspC) gene	rac-like GTP binding protein Arac11 (Arac11)gene	2	3	3	4	59	103	37	21	7	2
GLKRA	QFYAA	U10549	Y07611	Aspergillus niger	M.musculus	4	3	KRA	QFY	LMLHIQRGQFGLKRA QFYAAEVLLALKYFH	LMLHIHSDVFSEPRA VFYSACVVLGLQFLH	2	2	protein kinase C (pkcA) gene	PKN gene and gene for prostanoid EP1 receptor	6	7	1	2	176	68	58	21	6	4
LFDKI	EPDVG	L13742	AB032387	Schizosaccharomyces pombe	Homo sapiens	4	3	DKI	EPD	VVLEFAQGGDLFDKI EPDVGIDEDVAQFYF	LFLEYCSGGELFDRI EPDIGMPEPDAQRFF	1	1	protein kinase chk1 gene (linking the radcheckpoint pathway to cdc2)	hCHK1 gene for checkpoint kinase	2	3	2	3	81	143	75	22	4	4
DLKPE	NILLH	AF034260	U01337	Neurospora crassa	Human	4	3	KPE	NIL	YLHLMGFIYRDLKPE NILLHQSGHIMLSDF	YLHAKNIIHRDLKSN NIFLHEGLTVKIGDF	1	1	protein kinase NRC-2 (nrc-2) gene	Ser/Thr protein kinase (A-RAF-1) gene	2	3	11	12	100	127	16	40	5	2
DKHSK	LFEEP	AF096160	AF081922	Homo sapiens	Oryza sativa	3	5	HSK	LFE	LCDMRAAALCDKHSK LFEEPEDPSNRSFFS	LIDLRQSALCDNHAK LFEEHEAPGSRSFFT	1	2	protein phosphatase 2A BR gamma subunit gene	protein phosphatase 2A 55 kDa B regulatory subunitgene	5	6	8	9	55	57	41	42	6	6
DKHSK	LFEEP	AF096160	AF077355	Homo sapiens	Neurospora crassa	3	4	HSK	LFE	LCDMRAAALCDKHSK LFEEPEDPSNRSFFS	LADMRERALCDQHAK MFEQEEDPSSRSFFS	1	1	protein phosphatase 2A BR gamma subunit gene	protein phosphatase 2A regulatory B subunit(rgb-1) gene	5	6	4	5	55	57	217	125	7	9
LVENQ	VFCLH	AF097182	AF005883	Oryza sativa	Fugu rubripes	5	3	ENQ	VFC	DLFDYLPLTALVENQ VFCLHGGLSPSLDTL	DLFDYLPLTALVDQQ IFCLHGGLSPSIDTL	0	0	protein phosphatase 2A catalytic subunit (Pp2a) gene	serine/threonine phosphatase (PP2A beta) gene	3	4	4	5	37	26	58	30	10	9
LVENQ	VFCLH	AF097182	AF030978	Oryza sativa	Paramecium tetraurelia	5	6	ENQ	VFC	DLFDYLPLTALVENQ VFCLHGGLSPSLDTL	ELFDYLPLTAVVESQ FFCLHGGISPSIDTL	0	0	protein phosphatase 2A catalytic subunit (Pp2a) gene	serine-threonine phosphoprotein phosphatase(pp2r-1) gene	3	4	4	5	37	26	58	84	9	8
WLVDH	VYAIR	AF083439	AJ243829	Homo sapiens	Oryza sativa	3	5	VDH	VYA	DEKLNSLCMAWLVDH VYAIREAATNNLMKL	DDKLGALCMQWLEDK VFSIRDAAANNLKRL	1	0	protein phosphatase 2A regulatory subunit A betaisoform (PPP2R1B) gene	RPA gene for protein phosphatase 2A A subunit	11	12	8	9	20	52	61	31	6	6
NFKEE	CLYKY	AF014922	AF159511	Paramecium tetraurelia	Filobasidiella neoformans	6	4	KEE	CLY	HECRQLTAFFNFKEE CLYKYDQETYDMLMD	HECRHLTDYFTFKLE CKHKYSETVYNACME	1	1	protein phosphatase 2B gene	calcineurin A catalytic subunit (CNA1)gene	5	6	6	7	54	43	37	49	7	2
DRLLE	VRGSR	M27075	AB030255	Schizosaccharomyces pombe	Homo sapiens	4	3	LLE	VRG	NPDVDLDSIIDRLLE VRGSRPGRQVQLSED	LDKLNIDSIIQRLLE VRGSKPGKNVQLQEN	1	1	protein phosphatase type 1 (bws1+) gene	PPP1CC gene for serine/threonine phosphatase 1 gamma	1	2	1	2	17	310	18	44	4	6
PNYCY	RCGNV	AF030290	U31445	Arabidopsis thaliana	Paramecium tetraurelia	5	6	YCY	RCG	NSQIVTVWSAPNYCY RCGNVAAILELDENL	DNSLVTVWSAPNYCY RCGNVASILELDENL	2	2	protein phosphatase X isoform 2 (PPX2) gene	macronuclear PPX homolog (ppx1) gene	6	7	4	5	89	27	63	42	6	9
PNYCY	RCGNV	AF030290	Y14213	Arabidopsis thaliana	Drosophila	5	3	YCY	RCG	NSQIVTVWSAPNYCY RCGNVAAILELDENL	NETVLTVWSAPNYCY RCGNVAAILELNEYL	2	2	protein phosphatase X isoform 2 (PPX2) gene	melanogaster pp4 gene	6	7	1	2	89	27	264	43	6	8
LLALK	VRYPD	AF030290	AF005884	Arabidopsis thaliana	Fugu rubripes	5	3	ALK	VRY	GFYSVETFLLLLALK VRYPDRITLIRGNHE	GFYSVETFLLLLALK VRYPDRITLIRGNHE	0	0	protein phosphatase X isoform 2 (PPX2) gene	serine/threonine phosphatase (PPX) gene	2	3	4	5	51	21	34	58	10	10
KNIVH	RDLKL	L37375	X07181	Toxoplasma gondii	Drosophila	6	3	IVH	RDL	IIKGVHYCHSKNIVH RDLKLENILLDEGNQ	VAQGMDYLHAKNIIH RDLKSNNIFLHEDLS	2	2	protein serine/threonine kinase gene	raf proto-oncogene	1	2	3	4	22	65	124	193	3	4
KNFIH	RDLAA	U07563	L37375	Human	Toxoplasma gondii	3	6	FIH	RDL	ISSAMEYLEKKNFIH RDLAARNCLVGENHL	IIKGVHYCHSKNIVH RDLKLENILLDEGNQ	2	2	proto-oncogene tyrosine-protein kinase (ABL) gene	protein serine/threonine kinase gene	6	7	1	2	59	62	22	65	2	3
VDILP	YDYNR	AJ243430	AJ006309	Fugu rubripes	Arabidopsis thaliana	3	5	ILP	YDY	KSHNVPKNRYVDILP YDYNRVQLTTGNGSA	NSVNVEKNRYSDVVP FDKNRIVLNPCKDSS	1	1	PTPRc gene for CD45	gene encoding protein tyrosine phosphatase	16	17	2	3	30	26	32	26	7	2
SSVIP	YDYNR	AJ243430	AJ006309	Fugu rubripes	Arabidopsis thaliana	3	5	VIP	YDY	TEENKKKNRTSSVIP YDYNRVLLKLDEEKS	NSVNVEKNRYSDVVP FDKNRIVLNPCKDSS	1	1	PTPRc gene for CD45	gene encoding protein tyrosine phosphatase	24	25	2	3	30	47	32	26	4	2
ISLLT	DVRER	AF166491	AF062589	Aspergillus oryzae	Arabidopsis thaliana	4	5	LLT	DVR	LKDTTLDELLISLLT DVRERSKLDPNLVED	FKDTLPDDLLASVLK AVVERTSLDPSEVGD	0	0	putative 3-ketoacyl-CoA thiolase (kat1) gene	3-keto-acyl-CoA thiolase 2 (PKT2) and3-keto-acyl-CoA-thiolase 1 (PKT1) genes	2	3	3	4	32	283	29	42	6	5
AFASM	GTYCV	AF166491	X65140	Aspergillus oryzae	H.sapiens	4	3	ASM	GTY	DDIDIFEINEAFASM GTYCVQKLGLDESKV	SDVDIFEINEAFASQ AAYCVEKLRLPPEKV	0	0	putative 3-ketoacyl-CoA thiolase (kat1) gene	ACAA gene (exons 1 & 2) for peroxisomal 3-oxoacyl-CoAthiolase	3	4	10	11	283	21	19	48	8	5
KFLPG	KTDNS	AF189787	U22376	Hordeum vulgare	Human	5	3	LPG	KTD	MYGNKWAELTKFLPG KTDNSIKNHWNSSVK	RLGNRWAEIAKLLPG RTDNAIKNHWNSTMR	2	2	putative c-myb-like transcription factor (MYB3R-1)gene	(c-myb) gene	3	4	5	6	43	88	73	79	5	7
WTPEE	DEVLC	AF188677	U22376	Arabidopsis thaliana	Human	5	3	PEE	DEV	GPARRSTKGQWTPEE DEVLCKAVERFQGKN	SGKRHLGKTRWTREE DEKLKKLVEQNGTDD	0	0	putative c-myb-like transcription factor(MYB3R-1) gene	(c-myb) gene	2	3	2	3	19	19	40	24	2	3
GLQQA	GVSFT	AF063403	AF175431	Zea mays	Mus musculus	5	3	QQA	GVS	IFAGCGGLSEGLQQA GVSFTKWAIEYEEPA	VFSGCGGLSEGFHQA GISETLWAIEMWDPA	1	1	putative cytosine-5 DNA methyltransferase (ZMET1) gene	DNA methyltransferase (Dnmt1) gene	4	5	28	29	64	37	43	94	8	6
PGKTK	TNWEG	AF246690	AL031714	Dictyostelium discoideum	Human	2	3	KTK	TNW	LNLYVWNCGIPGKTK TNWEGGVYPLIMEFT	MNLMNWECAIPGKKG TPWEGGLFKLRMLFK	0	0	putative E2 enzyme Ubc9 (ubc9) gene	DNA sequence from clone LA16-358B7 on chromosome 16 Containsthe UBE21 gene for ubiquitin-conjugating enzyme E2I (homologous toyeast UBC9)	1	2	2	3	50	61	28	24	5	4
PGKTK	TNWEG	AF246690	AF091106	Dictyostelium discoideum	Arabidopsis thaliana	2	5	KTK	TNW	LNLYVWNCGIPGKTK TNWEGGVYPLIMEFT	VNLMVWHCTIPGKAG TDWEGGFFPLTMHFS	0	0	putative E2 enzyme Ubc9 (ubc9) gene	E2 ubiquitin-conjugating-like enzyme (Ahus5)gene	1	2	2	3	50	61	28	51	6	5
DVSWQ	DLKDV	AF012278	AF020308	Schizosaccharomyces pombe	Mus musculus	4	3	SWQ	DLK	FRLIVENLSEDVSWQ DLKDVMRKAGEPTFT	NRLIVENLSSRVSWQ DLKDFMRQAGEVTFA	0	0	putative pre-mRNA splicing factor (srp2)gene	HRS gene	7	8	4	5	24	24	24	24	8	7
NELNA	GYAAD	U73194	AF178534	Emericella nidulans	Homo sapiens	4	3	LNA	GYA	KCGLHWVGNCNELNA GYAADGYARVNGIAA	AQLLGEVAQGNENYA GIAARDVAGGLRSLA	1	1	pyruvate decarboxylase (pdcA) gene	talin (TLN) gene	2	3	25	26	27	415	34	70	2	2
EQADQ	VTAEV	AJ006239	AJ242523	Homo sapiens	Chlamydomonas reinhardtii	3	5	ADQ	VTA	IIVKMTDSFTEQADQ VTAEVGKLLGEEKVD	EIVQDKRVADEQEKQ VNAEAQKIGKEAEEA	0	0	QDPR gene	partial dhc10 gene for 1 beta dyneinheavy chain	2	3	43	44	31	32	36	70	2	2
FNLGL	WDTAG	AF310886	U03615	Dictyostelium discoideum	Paramecium tetraurelia	2	6	LGL	WDT	SANVMIDGKPFNLGL WDTAGQEDYDRLRPL	CAQVLYENKMVNLNL WDTAGQEEYKQLRSI	0	2	RacA (racA) gene	clone plg-5 guanine nucleotide regulatoryprotein gene	3	4	2	3	18	44	34	41	3	5
NVYTK	WYPEV	AF310888	AF115475	Dictyostelium discoideum	Arabidopsis thaliana	2	5	YTK	WYP	FSITNPVSFENVYTK WYPEVMHFCPEVPQI	FSLISRASYENVFKK WIPELQHFAPGVPIV	0	0	RacC (racC) gene	cultivar Landsberg erecta Arac8 (Arac8) gene	2	3	3	4	82	93	37	21	4	5
NVYTK	WYPEV	AF310888	Z82188	Dictyostelium discoideum	Human	2	3	YTK	WYP	FSITNPVSFENVYTK WYPEVMHFCPEVPQI	FSLVSPASYENVRAK WFPEVRHHCPSTPII	0	0	RacC (racC) gene	DNA sequence from clone RP1-151B14 on chromosome 22 ContainsSSTR3 (somatostatin receptor 3) gene	2	3	4	5	82	93	21	53	5	5
NVYTK	WYPEV	AF310888	AF338871	Dictyostelium discoideum	Aspergillus nidulans	2	4	YTK	WYP	FSITNPVSFENVYTK WYPEVMHFCPEVPQI	FAVDSPDSLDNVQEK WISEVLHFCQGLPII	0	0	RacC (racC) gene	rho GTPase (rhoA) gene	2	3	3	4	82	93	66	45	3	5
NVSKK	WIPEL	AF085480	AF153423	Arabidopsis thaliana	Drosophila melanogaster	5	3	SKK	WIP	FSLISKASYENVSKK WIPELKHYAPGVPIV	FSVVSPSSFENVKEK WVPEITHHCQKTPFL	0	0	rac-like GTP binding protein Arac11 (Arac11)gene	CDC42 protein (Cdc42) gene	3	4	1	2	37	21	96	95	5	2
NVSKK	WIPEL	AF085480	U03615	Arabidopsis thaliana	Paramecium tetraurelia	5	6	SKK	WIP	FSLISKASYENVSKK WIPELKHYAPGVPIV	FSVDEPSSFQNAIKK WYPELQADQPNAPKI	0	0	rac-like GTP binding protein Arac11 (Arac11)gene	clone plg-5 guanine nucleotide regulatoryprotein gene	3	4	3	4	37	21	41	114	3	2
NVSKK	WIPEL	AF085480	AF338871	Arabidopsis thaliana	Aspergillus nidulans	5	4	SKK	WIP	FSLISKASYENVSKK WIPELKHYAPGVPIV	FAVDSPDSLDNVQEK WISEVLHFCQGLPII	0	0	rac-like GTP binding protein Arac11 (Arac11)gene	rho GTPase (rhoA) gene	3	4	3	4	37	21	66	45	3	4
EVSVD	EGRAC	U46165	AB016991	Human	Neurospora crassa	3	4	SVD	EGR	GNKSDLVRSREVSVD EGRACAVVFDCKFIE	GNKYDLRGERVVSEQ EGQALAAEFGTKYIE	1	1	Rad GTPase gene	NC-ras gene	3	4	3	4	68	92	92	79	6	5
VEQLQ	AAGIA	AJ001100	U62484	Arabidopsis thaliana	Ustilago maydis	5	4	QLQ	AAG	DEETQHGPFPVEQLQ AAGIASVDVKKLRDA	DMGEAFGPLPVSKLE EFGISSSDCKKLAES	0	0	RAD51 gene	Rad51 gene	1	2	1	2	32	48	29	310	4	5
VSKLE	EFGIS	U62484	AJ001100	Ustilago maydis	Arabidopsis thaliana	4	5	KLE	EFG	DMGEAFGPLPVSKLE EFGISSSDCKKLAES	DEETQHGPFPVEQLQ AAGIASVDVKKLRDA	0	0	Rad51 gene	RAD51 gene	1	2	1	2	29	310	32	48	4	5
KLADE	FGVAV	AJ001100	AF233744	Arabidopsis thaliana	Homo sapiens	5	3	ADE	FGV	HLAKFLRSLQKLADE FGVAVVITNQVVAQV	HLARFLRMLLRLADE FGVAVVITNQVVAQV	0	0	RAD51 gene	RAD51 gene	7	8	7	8	44	40	44	40	7	10
DKLLQ	GGIET	AF233744	D45415	Homo sapiens	Arabidopsis thaliana	3	5	LLQ	GGI	IQITTGSKELDKLLQ GGIETGSITEMFGEF	VKITTGCQALDDLLG GGIETSAITEAFGEF	1	1	RAD51 gene	ArLIM15 gene for recA-like protein	3	4	6	7	39	31	19	15	5	7
DKVLE	GGIET	AJ001100	AF233744	Arabidopsis thaliana	Homo sapiens	5	3	VLE	GGI	IQITSGSRELDKVLE GGIETGSITELYGEF	IQITTGSKELDKLLQ GGIETGSITEMFGEF	1	1	RAD51 gene	RAD51 gene	3	4	3	4	37	31	39	31	8	8
AVTCQ	LPIDR	AF233744	AJ001100	Homo sapiens	Arabidopsis thaliana	3	5	TCQ	LPI	TGKTQICHTLAVTCQ LPIDRGGGEGKAMYI	SGKTQLCHTLCVTCQ LPMDQGGGEGKAMYI	0	0	RAD51 gene	RAD51 gene	4	5	4	5	31	31	31	31	8	10
CVTCQ	LPMDQ	AJ001100	AF233744	Arabidopsis thaliana	Homo sapiens	5	3	TCQ	LPM	SGKTQLCHTLCVTCQ LPMDQGGGEGKAMYI	TGKTQICHTLAVTCQ LPIDRGGGEGKAMYI	0	0	RAD51 gene	RAD51 gene	4	5	4	5	31	31	31	31	8	10
LQIAD	RFGLN	AJ001100	AF233744	Arabidopsis thaliana	Homo sapiens	5	3	IAD	RFG	AEGTFRPQRLLQIAD RFGLNGADVLENVAY	TEGTFRPERLLAVAE RYGLSGSDVLDNVAY	2	2	RAD51 gene	RAD51 gene	5	6	5	6	31	38	31	38	8	8
HATTT	RLALR	AJ001100	AF233744	Arabidopsis thaliana	Homo sapiens	5	3	TTT	RLA	FKPIGGNIMAHATTT RLALRKGRAEERICK	KKPIGGNIIAHASTT RLYLRKGRGETRICK	2	2	RAD51 gene	RAD51 gene	8	9	8	9	40	41	40	41	8	8
HASTT	RLYLR	AF233744	AJ001100	Homo sapiens	Arabidopsis thaliana	3	5	STT	RLY	KKPIGGNIIAHASTT RLYLRKGRGETRICK	FKPIGGNIMAHATTT RLALRKGRAEERICK	2	2	RAD51 gene	RAD51 gene	8	9	8	9	40	41	40	41	8	8
LAVAE	RYGLS	AF233744	AJ001100	Homo sapiens	Arabidopsis thaliana	3	5	VAE	RYG	TEGTFRPERLLAVAE RYGLSGSDVLDNVAY	AEGTFRPQRLLQIAD RFGLNGADVLENVAY	2	2	RAD51 gene	RAD51 gene	5	6	5	6	31	38	31	38	8	8
MMIET	RFALL	U43652	AF165094	Arabidopsis thaliana	Homo sapiens	5	3	IET	RFA	QSRLLLEAASMMIET RFALLIVDSATALYR	QTQLLYQASAMMVES RYALLIVDSATALYR	2	2	RAD51 homolog (AtRad51) gene	Rad51 gene	6	7	6	7	38	44	38	44	4	10
KNIIH	RDLKS	X07181	L37375	Drosophila	Toxoplasma gondii	3	6	IIH	RDL	VAQGMDYLHAKNIIH RDLKSNNIFLHEDLS	IIKGVHYCHSKNIVH RDLKLENILLDEGNQ	2	2	raf proto-oncogene	protein serine/threonine kinase gene	3	4	1	2	124	193	22	65	3	4
TAGQE	RFRSL	AF154840	AF116859	Homo sapiens	Dictyostelium discoideum	3	2	GQE	RFR	GQRIHLQLWDTAGQE RFRSLTTAFFRDAMG	KTEVRLQLWDIAGQE RFGSMTRVYYKEAVG	2	2	Ras-like GTP-binding protein (RAB27A) gene	small GTPase rabE (RabE) gene	2	3	2	3	28	35	71	143	5	3
VVSEQ	EGESL	U03025	U46165	Aspergillus nidulans	Human	4	3	SEQ	EGE	GNKCDLDKERVVSEQ EGESLARQFGCKFIE	GNKSDLVRSREVSVD EGRACAVVFDCKFIE	1	1	Ras-like protein gene	Rad GTPase gene	3	4	3	4	92	78	68	92	6	7
DADNS	GEITL	M89628	U20625	Drosophila melanogaster	Arabidopsis thaliana	3	5	DNS	GEI	ASLVAIFNIIDADNS GEITLDEFETAIDLL	DHLYTAFQFFDNDNS GYITMEELELAMKKY	1	2	retinal degeneration C (rdgC) gene	calcium-dependent protein kinase (CDPK6) gene	11	12	7	8	33	118	42	34	2	3
NVQEK	WISEV	AF338871	AF310888	Aspergillus nidulans	Dictyostelium discoideum	4	2	QEK	WIS	FAVDSPDSLDNVQEK WISEVLHFCQGLPII	FSITNPVSFENVYTK WYPEVMHFCPEVPQI	0	0	rho GTPase (rhoA) gene	RacC (racC) gene	3	4	2	3	66	45	82	93	3	5
NVQEK	WISEV	AF338871	AF085480	Aspergillus nidulans	Arabidopsis thaliana	4	5	QEK	WIS	FAVDSPDSLDNVQEK WISEVLHFCQGLPII	FSLISKASYENVSKK WIPELKHYAPGVPIV	0	0	rho GTPase (rhoA) gene	rac-like GTP binding protein Arac11 (Arac11)gene	3	4	3	4	66	45	37	21	3	4
NVQEK	WISEV	AF338871	AJ132695	Aspergillus nidulans	Homo	4	3	QEK	WIS	FAVDSPDSLDNVQEK WISEVLHFCQGLPII	FSLVSPASFENVRAK WYPEVRHHCPNTPII	0	0	rho GTPase (rhoA) gene	sapiens rac1 gene	3	4	4	5	66	45	21	53	4	5
FFRAK	LKYHA	AF178537	X51528	Emericella nidulans	Mouse	4	3	RAK	LKY	RCEALNISGEFFRAK LKYHAYLRKITRYNP	RCEGINISGNFYRNK LKYLAFLRKRMNTNP	1	1	ribosomal protein L13a (rpl13a) gene	gene for tum- transplantation antigen P198	2	3	3	4	45	104	22	34	7	5
VKKYQ	RYEKR	L28828	AJ246165	Arabidopsis thaliana	Homo sapiens	5	3	KYQ	RYE	IIVRRDYLHFVKKYQ RYEKRHSNIPAHVSP	IRNKYGRLTRDKKFQ RYLARVTDIEATDTN	2	2	ribosomal protein S11 gene	lalp70 gene for lysosomal apyrase-like protein	4	5	2	3	48	30	66	69	2	2
EDDEV	NRMHE	M25513	AF004846	Mouse	Neurospora crassa	3	4	DEV	NRM	ALSAYDMVLVEDDEV NRMHESLHLFNSICN	AISGYDQCLVEDKDG NQMNEALMLWESIAN	0	0	rod transducin alpha subunit (Tr-alpha) gene	G protein alpha subunit (gna-2) gene	6	7	4	5	44	51	87	114	6	5
RDKTR	TPLEN	U86081	X53156	Arabidopsis thaliana	Caenorhabditis elegans	5	3	KTR	TPL	PRKTTLMFVIRDKTR TPLENLEPVLREDIQ	ERKELNIRDIGDNTE YFFENLPRISKEDYH	0	2	root hair defective 3 (RHD3) gene	dpy-20 gene	7	8	5	6	22	16	28	43	3	3
WLEDK	VFSIR	AJ243829	AF083439	Oryza sativa	Homo sapiens	5	3	EDK	VFS	DDKLGALCMQWLEDK VFSIRDAAANNLKRL	DEKLNSLCMAWLVDH VYAIREAATNNLMKL	0	1	RPA gene for protein phosphatase 2A A subunit	protein phosphatase 2A regulatory subunit A betaisoform (PPP2R1B) gene	8	9	11	12	61	31	20	52	6	6
VDPLE	LVLFL	X82782	M13759	D.melanogaster	Glycine max	3	5	PLE	LVL	KAQLVVIAHDVDPLE LVLFLPALCRKMGVP	LRDLDVFLSVVDMNE GALFLPHFNSKAIVV	0	0	rpL7a gene	alpha-type beta conglycinin storage protein gene'	3	4	4	5	124	101	99	93	2	3
MHFPT	AVFMY	AJ001981	AB035892	Homo	Arabidopsis thaliana	3	5	FPT	AVF	MMPLITLPITMHFPT AVFMYWLSSNLFSLV	VFALLTVPMTMSFPQ AIFCYWITSNLFSLM	1	0	sapiens OXA1L gene complete sequence	gene for AtOXA1	7	8	7	8	35	54	36	18	4	7
DLLTA	GFTAI	U26944	AF178534	Arabidopsis thaliana	Homo sapiens	5	3	LTA	GFT	SGQMSFMASTDLLTA GFTAITDIAGGYVAW	DAITAGTASVVNLTA GDPAETDYTAVGCAV	0	1	senescence-associated protein gene	talin (TLN) gene	4	5	14	15	18	24	36	70	2	3
DLKSN	NIFLH	U01337	AF034260	Human	Neurospora crassa	3	4	KSN	NIF	YLHAKNIIHRDLKSN NIFLHEGLTVKIGDF	YLHLMGFIYRDLKPE NILLHQSGHIMLSDF	1	1	Ser/Thr protein kinase (A-RAF-1) gene	protein kinase NRC-2 (nrc-2) gene	11	12	2	3	16	40	100	127	5	2
QLVME	GYNWC	AF005882	AF030978	Fugu rubripes	Paramecium tetraurelia	3	6	VME	GYN	NRLTLVSRAHQLVME GYNWCHERNVVTIFS	NKLKMIARAHQLVMD GYSLAHERNVVTIFS	0	0	serine/threonine phosphatase (PP2A alpha) gene	serine-threonine phosphoprotein phosphatase(pp2r-1) gene	5	6	5	6	54	39	84	39	5	10
LVDQQ	IFCLH	AF005883	AF156101	Fugu rubripes	Chlamydomonas reinhardtii	3	5	DQQ	IFC	DLFDYLPLTALVDQQ IFCLHGGLSPSIDTL	DCFNCLPVAALIDEK ILCMHGGLSPELKSL	0	0	serine/threonine phosphatase (PP2A beta) gene	phosphatase PP1 gene	4	5	3	4	58	30	57	81	5	6
LVDQQ	IFCLH	AF005883	U27497	Fugu rubripes	Paramecium tetraurelia	3	6	DQQ	IFC	DLFDYLPLTALVDQQ IFCLHGGLSPSIDTL	EVFGYLPLSAIVEQQ IFCAHGGLSPAMESV	0	0	serine/threonine phosphatase (PP2A beta) gene	serine-threonine protein phosphatase PPN(PPN1) gene	4	5	4	5	58	30	47	46	6	5
LVTLK	VRFPE	AF005883	AF030289	Fugu rubripes	Arabidopsis thaliana	3	5	TLK	VRF	GYYSVETVTLLVTLK VRFPERITILRGNHE	GYYSVETFLLLLALK VRYPDRITLIRGNHE	0	0	serine/threonine phosphatase (PP2A beta) gene	protein phosphatase X isoform 1 (PPX1) gene	3	4	2	3	57	58	51	21	8	8
IIDGK	IFCVH	AF005884	AF156101	Fugu rubripes	Chlamydomonas reinhardtii	3	5	DGK	IFC	EIFDYLSLSAIIDGK IFCVHGGLSPSIQTL	DCFNCLPVAALIDEK ILCMHGGLSPELKSL	0	0	serine/threonine phosphatase (PPX) gene	phosphatase PP1 gene	5	6	3	4	58	42	57	81	3	6
HRDLK	PENLL	AF237670	U08438	Arabidopsis thaliana	Human	5	3	DLK	PEN	VAHCHCKGVYHRDLK PENLLLDTNGNLKVS	LEHMHNRFVVYRDLK PANILLDEHGHVRIS	0	0	serine/threonine protein kinase SOS2 (SOS2)gene	beta-adrenergic receptor kinase (ADRBK1) gene	4	5	11	12	36	25	44	32	3	4
VRLYE	VLASP	AF237670	AF020309	Arabidopsis thaliana	Drosophila melanogaster	5	3	LYE	VLA	IMKIVRHPNIVRLYE VLASPSKIYIVLEFV	NLKLFRHPHIIKLYQ VISTPSDIFMIMEYV	0	0	serine/threonine protein kinase SOS2 (SOS2)gene	SNF1A/AMP-activated protein kinase (SNF1A)gene	2	3	1	2	21	24	93	489	5	4
NLRQT	FIQFD	AF030978	AJ291510	Paramecium tetraurelia	Aspergillus nidulans	6	4	RQT	FIQ	NQAGIMEVDENLRQT FIQFDPAPRSENESV	NQAAIMEIDEHLKYT FLQFDPCPRAGEPMV	2	2	serine-threonine phosphoprotein phosphatase(pp2r-1) gene	pphA gene for protein phosphatase 2a	6	7	5	6	39	24	24	24	8	4
QLVMD	GYSLA	AF030978	AF005882	Paramecium tetraurelia	Fugu rubripes	6	3	VMD	GYS	NKLKMIARAHQLVMD GYSLAHERNVVTIFS	NRLTLVSRAHQLVME GYNWCHERNVVTIFS	0	0	serine-threonine phosphoprotein phosphatase(pp2r-1) gene	serine/threonine phosphatase (PP2A alpha) gene	5	6	5	6	84	39	54	39	5	10
LVLLK	IRHRD	AF030978	AF030289	Paramecium tetraurelia	Arabidopsis thaliana	6	5	LLK	IRH	GHHSVECVTLLVLLK IRHRDRITILRGNHE	GYYSVETFLLLLALK VRYPDRITLIRGNHE	0	0	serine-threonine phosphoprotein phosphatase(pp2r-1) gene	protein phosphatase X isoform 1 (PPX1) gene	3	4	2	3	28	58	51	21	5	8
LVLLK	IRHRD	AF030978	AF005884	Paramecium tetraurelia	Fugu rubripes	6	3	LLK	IRH	GHHSVECVTLLVLLK IRHRDRITILRGNHE	GFYSVETFLLLLALK VRYPDRITLIRGNHE	0	0	serine-threonine phosphoprotein phosphatase(pp2r-1) gene	serine/threonine phosphatase (PPX) gene	3	4	4	5	28	58	34	58	5	8
SLCIK	AKEIL	U27497	M58519	Paramecium tetraurelia	Schizosaccharomyces pombe	6	4	CIK	AKE	GQILSEQEVRSLCIK AKEILQDGPHIIQVR	CEPLSEADVEMLCDK AREVLCQENNVQPVR	0	0	serine-threonine protein phosphatase PPN(PPN1) gene	type 2A protein phosphatase gene	1	2	1	2	39	42	47	275	4	2
QLKMN	QTQFE	U27497	AJ291510	Paramecium tetraurelia	Aspergillus nidulans	6	4	KMN	QTQ	NQACIVEVDEQLKMN QTQFEPAPRENEPHT	NQAAIMEIDEHLKYT FLQFDPCPRAGEPMV	2	2	serine-threonine protein phosphatase PPN(PPN1) gene	pphA gene for protein phosphatase 2a	6	7	5	6	78	24	24	24	7	5
GAPRM	GPTFG	AB030490	AB033416	Glycine max	Fusarium oxysporum	5	4	PRM	GPT	VTGMEVAEIDGAPRM GPTFGAMMISGQKAA	VGGMELSEVDGANRM GPTFGAMALSGLKAA	0	1	SG-05 gene for thiamin biosynthetic enzyme	sti35 gene for stress-responsive gene product	2	3	1	2	163	51	289	31	6	7
SLIDS	RLVSV	AF081511	U03618	Homo sapiens	Paramecium tetraurelia	3	6	IDS	RLV	RVRDDGSNRTSLIDS RLVSVHESGWKAFDV	IVIILVANKTDLSDM RKVSEDEAKEMAKQN	2	0	signaling molecule LEFTY-A gene	clone plg-8 guanine nucleotide regulatoryprotein gene	2	3	2	3	82	80	49	18	3	2
QTILT	EIYRI	AF127669	X52100	Mus musculus	Schizosaccharomyces	3	4	ILT	EIY	LDSTNVEAAFQTILT EIYRIVSQKHMSDRR	MDASNVEEAFQTVLT EIFRIVSNRSLEAGD	1	1	small GTPase (Rab11a) gene	pombe ypt3 gene	4	5	2	3	27	46	27	45	6	2
ARAFA	EKNGL	AF127669	X52100	Mus musculus	Schizosaccharomyces	3	4	AFA	EKN	RHLRAVPTDEARAFA EKNGLSFIETSALDS	LHLRAVSTEEAQAFA AENNLSFIETSAMDA	1	1	small GTPase (Rab11a) gene	pombe ypt3 gene	3	4	1	2	65	27	142	27	7	8
IAGQE	RFGSM	AF116859	AF154840	Dictyostelium discoideum	Homo sapiens	2	3	GQE	RFG	KTEVRLQLWDIAGQE RFGSMTRVYYKEAVG	GQRIHLQLWDTAGQE RFRSLTTAFFRDAMG	2	2	small GTPase rabE (RabE) gene	Ras-like GTP-binding protein (RAB27A) gene	2	3	2	3	71	143	28	35	5	3
HVSSQ	EAQEY	AF304518	AB016991	Oryza sativa	Neurospora crassa	5	4	SSQ	EAQ	GNKADLHKNRHVSSQ EAQEYAEKNNMVFIE	GNKYDLRGERVVSEQ EGQALAAEFGTKYIE	0	1	small GTP-binding protein RAB5B (rab5B) gene	NC-ras gene	6	7	3	4	30	29	92	79	6	3
KQWLK	AIEEG	AF254822	AB015204	Homo sapiens	Oryza sativa	3	5	WLK	AIE	EVDYSDSLTEKQWLK AIEEGTLEEIEEEVR	ADDVPLSWRMKQHEK VLEEGVLNPESTVVA	0	0	SMARCA4 isoform (SMARCA4) gene	gene for plastidic ATP sulfurylase	28	29	2	3	73	84	136	87	2	2
YILDE	VDAAL	AF271730	AB039371	Arabidopsis thaliana	Homo sapiens	5	3	LDE	VDA	ALLLFKPAPLYILDE VDAALDLSHTQNIGR	ARTILKAPGIILLDE ATSALDTSNERAIQA	0	0	SMC2-like condensin (TITAN3) gene	MTABC3 gene for mitochondrial ABC transporter 3	18	19	16	17	76	25	38	31	2	3
GSFGK	VKLAK	AF118151	AJ000512	Dictyostelium discoideum	Homo	2	3	FGK	VKL	NYRLDKTLGIGSFGK VKLAKHIRTGVKVAI	DFHFLKVIGKGSFGK VLLARHKAEEVFYAV	2	0	SNF1/AMP-activated kinase gene	sapiens sgk gene	1	2	4	5	44	199	35	28	2	3
IKLYQ	VISTP	AF020309	AF237670	Drosophila melanogaster	Arabidopsis thaliana	3	5	LYQ	VIS	NLKLFRHPHIIKLYQ VISTPSDIFMIMEYV	IMKIVRHPNIVRLYE VLASPSKIYIVLEFV	0	0	SNF1A/AMP-activated protein kinase (SNF1A)gene	serine/threonine protein kinase SOS2 (SOS2)gene	1	2	2	3	93	489	21	24	5	4
SSDPI	GPAKE	AJ252215	Z67748	Arabidopsis thaliana	M.musculus	5	3	DPI	GPA	EGSYDAVIVDSSDPI GPAKELFEKPFFQSV	QDAFDVIITDSSDPM GPAESLFKESYYQLM	1	1	spdsyn1 gene for spermidine synthase	spermidine synthase gene	6	7	4	5	24	65	51	77	3	3
VIVFQ	SATYG	AJ252215	Z67748	Arabidopsis thaliana	M.musculus	5	3	VFQ	SAT	LFQGKSDYQDVIVFQ SATYGKVLVLDGVIQ	LHHRRSRYQDILVFR SKTYGNVLVLDGVIQ	0	2	spdsyn1 gene for spermidine synthase	spermidine synthase gene	2	3	1	2	26	41	55	41	5	9
PNPKK	VLVIG	AJ252215	Z67748	Arabidopsis thaliana	M.musculus	5	3	PKK	VLV	MITHLPLCSIPNPKK VLVIGGGDGGVLREV	MIANLPLCSHPNPRK VLIIGGGDGGVLREV	0	0	spdsyn1 gene for spermidine synthase	spermidine synthase gene	3	4	2	3	41	35	41	31	7	10
VKLIS	WYDNE	AF216641	AF106950	Homo sapiens	Filobasidiella neoformans	3	4	LIS	WYD	KAGIALNDNFVKLIS WYDNEYGYSHRVVDL	QAGIALNANFVKLVS WYDNEYGYSRRVCDL	2	1	spermatogenic cell-specific glyceraldehyde 3-phosphatedehydrogenase-2 (GAPDH2) gene	glyceraldehyde-3-phosphate dehydrogenase(GPD) gene	10	11	11	12	32	24	39	27	8	8
SSDPM	GPAES	Z67748	AJ252215	M.musculus	Arabidopsis thaliana	3	5	DPM	GPA	QDAFDVIITDSSDPM GPAESLFKESYYQLM	EGSYDAVIVDSSDPI GPAKELFEKPFFQSV	1	1	spermidine synthase gene	spdsyn1 gene for spermidine synthase	4	5	6	7	51	77	24	65	3	3
ILVFR	SKTYG	Z67748	AJ252215	M.musculus	Arabidopsis thaliana	3	5	VFR	SKT	LHHRRSRYQDILVFR SKTYGNVLVLDGVIQ	LFQGKSDYQDVIVFQ SATYGKVLVLDGVIQ	2	0	spermidine synthase gene	spdsyn1 gene for spermidine synthase	1	2	2	3	55	41	26	41	5	9
PNPRK	VLIIG	Z67748	AJ252215	M.musculus	Arabidopsis thaliana	3	5	PRK	VLI	MIANLPLCSHPNPRK VLIIGGGDGGVLREV	MITHLPLCSIPNPKK VLVIGGGDGGVLREV	0	0	spermidine synthase gene	spdsyn1 gene for spermidine synthase	2	3	3	4	41	31	41	35	7	10
GDCYQ	VLIED	AF136179	U02963	Mus musculus	Chlamydomonas reinhardtii	3	5	CYQ	VLI	TCGDVLDNLRGDCYQ VLIEDCIPVLKMYAK	VWGSVQALKELDDYQ GLPEDLIGSSKRWRE	0	0	spermine synthase gene	21gr dynein beta heavy chain (ODA4) gene	5	6	28	29	30	38	196	358	2	2
AAWEQ	LEQKL	AJ243094	AL021707	Arabidopsis thaliana	Human	5	3	WEQ	LEQ	VLSVYVAMSPAAWEQ LEQKLLQRLGVLLQN	VVVTKIDMCPANILQ ETLKLLQRLLKSPGC	0	1	SPL1R2 gene for Spl1-Related2 protein	DNA sequence from clone RP3-508I15 on chromosome 22q12-13Contains the gene for GTPBP1 (GTP binding protein 1)	3	4	4	5	36	39	41	38	3	4
CAIPQ	IMAIG	AF004560	AF090313	Arabidopsis thaliana	Mus musculus	5	3	IPQ	IMA	SLRDPSIFRFCAIPQ IMAIGTLALCYNNEQ	RLRNQSVFNFCAIPQ VMAIATLAACYNNQQ	0	0	squalene synthase 1 gene	squalene synthase (Fdft1) gene	8	9	6	7	49	25	59	51	5	8
GIMKK	AYELS	AB038376	L77973	Mus musculus	Schizosaccharomyces pombe	3	4	MKK	AYE	RYTTFSKRKTGIMKK AYELSTLTGTQVLLL	RQNTFTKRKAGIFKK ANELALLTGSEVMVL	0	0	srf gene for serum response factor	map1 gene	1	2	1	2	167	89	48	73	6	5
DLLLE	GIAED	AF234163	U22184	Hordeum vulgare	Caenorhabditis elegans	5	3	LLE	GIA	PDAGVGELAPDLLLE GIAEDSIDTIVVAAS	SEAGNIMHDPPLLRQ GFRESSLIWALSSAS	1	0	starch synthase I (SSI) gene	Wnt protein (lin-44) gene	1	2	2	3	101	119	67	46	3	3
NLAHQ	GVEPA	AF234163	AF121945	Hordeum vulgare	Mus musculus	5	3	AHQ	GVE	RDSRSTLVIHNLAHQ GVEPASTYPDLGLPP	DDLHSKHPWRTLTHQ NVDPAQLPQDPIGRP	0	0	starch synthase I (SSI) gene	aldehyde oxidase (Aox) gene	5	6	16	17	28	58	31	56	2	2
RYRCN	GLLAL	AF256536	AF048704	Arabidopsis thaliana	Homo sapiens	5	3	RCN	GLL	GVLLSDGSQLRYRCN GLLALILLVAILGIC	GQELKDKSRLRYPIN GFQALVLTALLVGLG	1	1	sterol C-14 reductase FACKEL (FK) gene	lamin B receptor homolog TM7SF2 gene	2	3	1	2	39	24	235	65	5	2
LTLTQ	GMALG	AJ132478	AF025313	Chlamydomonas reinhardtii	Tetrahymena thermophila	5	6	LTQ	GMA	VYTPLTDKCYLTLTQ GMALGYGGNPYGPAG	VHTPLTDKCYLTLTQ GMDMGYGGNPYGPAG	0	1	STF1 gene	cytoplasmic dynein heavy chain 1b gene	23	24	3	4	78	85	118	32	9	10
GANRM	GPTFG	AB033416	AB030490	Fusarium oxysporum	Glycine max	4	5	NRM	GPT	VGGMELSEVDGANRM GPTFGAMALSGLKAA	VTGMEVAEIDGAPRM GPTFGAMMISGQKAA	1	0	sti35 gene for stress-responsive gene product	SG-05 gene for thiamin biosynthetic enzyme	1	2	2	3	289	31	163	51	6	7
EPHYA	AYMLK	AY004159	AF216641	Ascocalyx abietina	Homo sapiens	4	3	HYA	AYM	DIVAVNDPFIEPHYA AYMLKYDSTHGQFKG	KVVAVNDPFIDPEYM VYMFKYDSTHGRYKG	0	0	strain P80 glyceraldehyde phosphatedehydrogenase (GPD) gene	spermatogenic cell-specific glyceraldehyde 3-phosphatedehydrogenase-2 (GAPDH2) gene	1	2	3	4	26	172	29	35	8	8
AFGLV	CSARD	AF282891	U49249	Aspergillus nidulans	Drosophila melanogaster	4	3	GLV	CSA	YTDLQPVGMGAFGLV CSARDQLTAQPVAVK	YINLRPIGSGAQGIV CAAYDTITQQNVAIK	2	2	stress-activated kinase (sakA) gene	JNK protein kinase (DJNK) gene	2	3	1	2	16	44	38	44	5	5
EQGPQ	IDDEQ	AF215823	M31994	Zea mays	Homo sapiens	5	3	GPQ	IDD	VVGDPFRKGVEQGPQ IDDEQFNKILRYIRY	ILGNPLTPGVTQGPQ IDKEQYDKILDLIES	0	0	T cytoplasm male sterility restorer factor 2 (rf2) gene	aldehyde dehydrogenase (ALDH1) gene	8	9	9	10	46	46	62	55	4	4
KAGFL	DLKDF	AF178534	U14576	Homo sapiens	Dictyostelium discoideum	3	2	GFL	DLK	QFGPHNEQKHKAGFL DLKDFLPKEYVKQKG	QLGDYNPTKHEPGFL TLKDYLPLQWLKSKG	2	2	talin (TLN) gene	filopodin (talA) gene	6	7	2	3	42	21	91	2271	5	5
VNLTA	GDPAE	AF178534	U26944	Homo sapiens	Arabidopsis thaliana	3	5	LTA	GDP	DAITAGTASVVNLTA GDPAETDYTAVGCAV	SGQMSFMASTDLLTA GFTAITDIAGGYVAW	1	0	talin (TLN) gene	senescence-associated protein gene	14	15	4	5	36	70	18	24	2	3
NENYA	GIAAR	AF178534	U73194	Homo sapiens	Emericella nidulans	3	4	NYA	GIA	AQLLGEVAQGNENYA GIAARDVAGGLRSLA	KCGLHWVGNCNELNA GYAADGYARVNGIAA	1	1	talin (TLN) gene	pyruvate decarboxylase (pdcA) gene	25	26	2	3	34	70	27	415	2	2
IVPTL	QNIVA	U28333	D83135	Emericella nidulans	Chicken	4	3	PTL	QNI	TPGASAPGSGIVPTL QNIVATVNLDCRLDL	PATPASESSGIVPQL QNIVSTVNLGCKLDL	2	2	TATA-box binding protein (TBP) gene	TBP gene	1	2	2	3	95	30	110	29	2	8
DSEIK	IMKSE	AB040858	AB012136	Mus musculus	Schizosaccharomyces pombe	3	4	EIK	IMK	EEIVQRTRLLDSEIK IMKSEVLRVTHELQA	DELNSRTRLLENDIK VMKSEFQRLTHEKST	0	0	TBP1/PSMC3 gene for proteasomal ATPase	gene for regulatory subunit of 26Sproteasome	2	3	1	2	28	42	51	387	6	4
ITISV	RYMFR	AF172097	S61744	Arabidopsis thaliana	Drosophila melanogaster	5	3	ISV	RYM	KLHPQTLFKFITISV RYMFRLINRRVRRIN	KFHKLGTEMVITKSG RQMFPQMKFRVSGLD	2	2	telomerase reverse transcriptase catalyticsubunit (TERT) gene	omb (omb3198)=optomotor-blind gene	11	12	1	2	91	91	354	38	2	2
MSRSI	GDRYL	Y11840	D86995	Arabidopsis	Homo sapiens	5	3	RSI	GDR	NGARVFGVLAMSRSI GDRYLKPSVIPDPEV	DCWRVNGTLAVSRAI GDVFQKPYVSGEADA	1	1	thaliana ABI2 gene	immunoglobulin lambda gene locus DNA	3	4	5	6	35	118	31	127	5	3
VDLLT	KMLKY	D10851	AF080683	Arabidopsis	Homo sapiens	5	3	LLT	KML	LAVPSLSPQGVDLLT KMLKYNPAERISAKT	RFGALLSDQGFDLMN KFLTYFPGRRISAED	0	2	thaliana CDC2b gene for p34 protein serine/threoninekinase-related protein	PITSLRE protein kinase (CDC2L1) gene	3	4	17	18	47	30	49	64	4	5
LLHIF	RLLGT	D10851	U37022	Arabidopsis	Human	5	3	HIF	RLL	LFPGDSEFQQLLHIF RLLGTPTEQQWPGVS	LFCGNSEADQLGKIF DLIGLPPEDDWPRDV	2	2	thaliana CDC2b gene for p34 protein serine/threoninekinase-related protein	cyclin-dependent kinase 4 (CDK4) gene	2	3	5	6	23	47	17	46	6	4
QREGG	GNNIY	AJ243812	AL133324	Arabidopsis	Human	5	3	EGG	GNN	EKPGLFVMKPQREGG GNNIYGDDVRENLLR	AAPSRFVLKPQREGG GNNLYGEEMVQALKQ	1	1	thaliana gsh2 gene for glutathione synthetase	DNA sequence from clone RP5-1161H23 on chromosome 20 Containspart of a novel gene similar to acetyl-coenzyme A synthetase	10	11	10	11	47	64	27	63	5	2
TAVML	TSATR	AJ245967	U41221	Arabidopsis	Human	5	3	VML	TSA	QSTFLTELSETAVML TSATRNSLVVLDELG	VSTFMAEMLETASIL RSATKDSLIIIDELG	0	2	thaliana msh6-1 gene for mismatch repair proteinmsh6-1	mutator hMSH2 gene	17	18	13	14	46	26	68	83	5	6
PYNIE	RLKEL	X52494	M12130	Arabidopsis	Mouse	5	3	NIE	RLK	LNLTYPETVTPYNIE RLKELVDYGPHPPPG	ANMTFAEIVTPFNID RLQELVRRGNSQYPG	2	2	thaliana RPB1 gene for the largest subunit of RNApolymerase II	locus RPII215 polymerase II large subunit gene	6	7	7	8	73	188	73	45	5	4
PGQPR	ATQKS	X52954	M12130	Arabidopsis	Mouse	5	3	QPR	ATQ	HIATYFDNELPGQPR ATQKSGRPIKSICSR	HVATMVDNELPGLPR AMQKSGRPLKSLKQR	0	0	thaliana rpII gene for RNA polymerase large subunit (EC2.7.7.6)	locus RPII215 polymerase II large subunit gene	5	6	6	7	54	85	54	73	7	6
AWNPK	DLPLM	M13352	U12256	Mouse	Filobasidiella neoformans	3	4	NPK	DLP	NPDDRRIIMCAWNPK DLPLMALPPCHALCQ	NPTDRRIILSAWNPK DLPLMALPPCHMFCQ	1	1	thymidylate synthase gene	thymidylate synthase gene	4	5	2	3	34	59	159	139	7	8
KKLHE	VGSVT	AB016924	AL031652	Arabidopsis thaliana	Human	5	3	LHE	VGS	RFPIESKGRRKKLHE VGSVTAICFTCFLIR	RIRDSLPPRVKDLHK VSSVLRGFLDLMLVR	2	0	TOM1 gene	DNA sequence from clone RP5-1119D9 on chromosome 20p12.Contains the 3 end of the gene for PAK5 (KIAA1264)(P21-Rho-binding domain containing serine/th'	8	9	2	3	22	18	45	52	2	2
MELHQ	ESEEE	AF290025	AF041004	Arabidopsis thaliana	Homo sapiens	5	3	LHQ	ESE	ILLSNCLQELMELHQ ESEEEVTDTEQAENW	QRLQNLEFALNLLRQ QPEVEVTHETLQRNR	0	0	tonneau 2 (TON2) gene	periplakin (PPL) gene	8	9	21	22	22	25	31	887	3	3
KETDE	FIARK	D10019	L07286	Emericella nidulans	Schistosoma mansoni	4	3	TDE	FIA	LGHSERRVILKETDE FIARKTKAAIEGGLQ	LGHSERRNIFGESDE LIAEKVQHALAEGLS	0	0	tpiA gene for triosephosphate isomerase	triose phosphate isomerase (SGTPI) gene exon 6	2	3	3	4	94	25	29	44	8	3
VFSIQ	GRGTV	AF264877	AF163763	Zea mays	Homo sapiens	5	3	SIQ	GRG	DKPFLMPIEDVFSIQ GRGTVVTGRVEQGTI	DKPLRLPLQDVYKIG GIGTVPVGRVETGIL	0	1	translational elongation factor EF-TuM gene	elongation factor 1 A-2 (EF1A-2) gene	7	8	4	5	69	28	50	86	5	5
MVQTE	AQYVF	AF275150	AJ006309	Homo sapiens	Arabidopsis thaliana	3	5	QTE	AQY	VRKMRESRPLMVQTE AQYVFLHQCILRFLQ	VALFRKQRIGMVQTM DQYFFCYNAIVDELE	0	0	transmembrane-type protein tyrosine phosphatase H(PTPRH) gene	gene encoding protein tyrosine phosphatase	19	20	7	8	46	49	48	27	3	2
PIVHC	SAGVG	AF275150	AJ006309	Homo sapiens	Arabidopsis thaliana	3	5	VHC	SAG	WLDQTMEGGPPIVHC SAGVGRTGTLIALDV	LYQVPPSLGPIIVHC SAGIGRTGTYCAIHN	2	2	transmembrane-type protein tyrosine phosphatase H(PTPRH) gene	gene encoding protein tyrosine phosphatase	18	19	6	7	53	46	49	48	2	5
HALFK	PLINA	U47117	AF181897	Paramecium tetraurelia	Homo sapiens	6	3	LFK	PLI	KVQAKLMESKHALFK PLINALTQLASKVDN	DSFRKLGSLKTALPM VPIVALTATASSSIR	0	0	trichocyst matrix protein (T4-a) gene	WRN (WRN) gene	1	2	17	18	207	93	36	61	3	4
GESDE	LIAEK	L07286	M13362	Schistosoma mansoni	Emericella nidulans	3	4	SDE	LIA	LGHSERRNIFGESDE LIAEKVQHALAEGLS	LGHSERRVILKETDE FIARKTKAAIEGGLQ	0	0	triose phosphate isomerase (SGTPI) gene exon 6	tpiA gene for triosephosphate isomerase	3	4	2	3	29	44	94	25	8	3
TKAIS	ERIKD	L04967	L31777	Oryza sativa	Mus musculus	5	3	AIS	ERI	GSTMDVVAAQTKAIS ERIKDWTNVVVAYEP	GITEKVVFEQTKVIA DNVKDWSKVVLAYEP	1	1	triosephosphate isomerase (Rictipi2) gene	triosephosphate isomerase (tpi) gene	5	6	3	4	44	32	44	29	5	7
GESNE	FVGDK	L04967	L31777	Oryza sativa	Mus musculus	5	3	SNE	FVG	LGHSERRSLLGESNE FVGDKVAYALSQGLK	LGHSERRHVFGESDE LIGQKVSHALAEGLG	0	0	triosephosphate isomerase (Rictipi2) gene	triosephosphate isomerase (tpi) gene	4	5	2	3	29	44	29	44	7	5
TKVIA	DNVKD	L31777	L04967	Mus musculus	Oryza sativa	3	5	VIA	DNV	GITEKVVFEQTKVIA DNVKDWSKVVLAYEP	GSTMDVVAAQTKAIS ERIKDWTNVVVAYEP	1	1	triosephosphate isomerase (tpi) gene	triosephosphate isomerase (Rictipi2) gene	3	4	5	6	44	29	44	32	5	7
GESDE	LIGQK	L31777	L04967	Mus musculus	Oryza sativa	3	5	SDE	LIG	LGHSERRHVFGESDE LIGQKVSHALAEGLG	LGHSERRSLLGESNE FVGDKVAYALSQGLK	0	0	triosephosphate isomerase (tpi) gene	triosephosphate isomerase (Rictipi2) gene	2	3	4	5	29	44	29	44	7	5
MLCDK	AREVL	M58519	AF005882	Schizosaccharomyces pombe	Fugu rubripes	4	3	CDK	ARE	CEPLSEADVEMLCDK AREVLCQENNVQPVR	CKQLSEGQVKTLCEK AKEILTKESNVQEVS	0	0	type 2A protein phosphatase gene	serine/threonine phosphatase (PP2A alpha) gene	1	2	1	2	47	275	34	70	5	5
MLCDK	AREVL	M58519	U27497	Schizosaccharomyces pombe	Paramecium tetraurelia	4	6	CDK	ARE	CEPLSEADVEMLCDK AREVLCQENNVQPVR	GQILSEQEVRSLCIK AKEILQDGPHIIQVR	0	0	type 2A protein phosphatase gene	serine-threonine protein phosphatase PPN(PPN1) gene	1	2	1	2	47	275	39	42	4	2
LTISK	VLLSI	Z14989	X81846	A.thaliana	S.pombe	5	4	ISK	VLL	DILKEQWSPALTISK VLLSICSLLTDPNPD	LNEEEGWKPAITIKQ ILLGIQDLLDDPNIA	0	0	UBC8 gene for ubiquitin conjugating enzyme homolog	hus5 gene	3	4	4	5	35	47	37	26	4	5
FNPPK	VRFIT	Y11349	U15971	D.melanogaster	Oryza sativa	3	5	PPK	VRF	LEIKVPETYPFNPPK VRFITRIWHPNISSV	VSIHFPPDYRFNRPK VAFKTKVFHPNINSN	0	0	UbcD4 gene encoding ubiquitin conjugating enzyme	ubiquitin conjugating enzyme (UBC) gene	2	3	2	3	51	127	39	35	3	5
LYSRQ	LYVLG	L34170	D87259	Homo sapiens	Schizosaccharomyces pombe	3	4	SRQ	LYV	LDASKLLDEELYSRQ LYVLGSPAMQRIQGA	QTDQNTIDEGLYSRQ LYVLGHEAMKQMSQS	2	2	UBE1L protein (UBE1L) gene	ptr3 gene for poly(A)+ RNA transportprotein Ptr3p	1	2	2	3	18	57	21	989	2	2
FNRPK	VAFKT	U15971	S56051	Oryza sativa	Caenorhabditis elegans	5	3	RPK	VAF	VSIHFPPDYRFNRPK VAFKTKVFHPNINSN	LTIHFPTDYPFKPPK VAFTTRIYHPNINSN	0	0	ubiquitin conjugating enzyme (UBC) gene	ubiquitin-conjugating enzyme (ubc-2) gene	2	3	2	3	39	35	58	35	6	7
LTVSK	VLLSI	U15971	S56051	Oryza sativa	Caenorhabditis elegans	5	3	VSK	VLL	DILKEQWSPALTVSK VLLSICSLLTVPNPD	DILRSQWSPALTISK VLLSICSLLCDPNPD	0	1	ubiquitin conjugating enzyme (UBC) gene	ubiquitin-conjugating enzyme (ubc-2) gene	3	4	3	4	35	47	35	31	8	8
PSAHT	CFNQL	AF127564	AC007956	Arabidopsis thaliana	Homo sapiens	5	3	AHT	CFN	HKAYGAPERLPSAHT CFNQLDLPEYQSKEQ	IIAAPTHSTLPTAHT CFNQLCLPTYDSYEE	2	2	ubiquitin-protein ligase 1 (UPL1) gene	chromosome 14 clones CTD-3211F8 and RP11-173A8containing KIAA0317 gene	14	15	17	18	35	34	58	34	2	5
DLREE	VLLTS	AF127565	AB031326	Arabidopsis thaliana	Schizosaccharomyces pombe	5	4	REE	VLL	NASIIATLPADLREE VLLTSSEAVLAALPP	LEECRNTLQELLVEE KLLFTSILVLANKSD	0	0	ubiquitin-protein ligase 2 (UPL2) gene	gene for Alp41	4	5	4	5	2571	106	49	26	2	4
ASRGL	DIKNI	X12945	X52649	D.melanogaster	S.cerevisiae	3	4	RGL	DIK	SMKVLIATSVASRGL DIKNIKHVINYDMPS	RSPIMVATDVAARGI DVKGINYVINYDMPG	1	1	vasa gene (exons 1 and 2)	p68 gene	5	6	1	2	71	91	424	122	3	7
PLLRQ	GFRES	U22184	AF234163	Caenorhabditis elegans	Hordeum vulgare	3	5	LRQ	GFR	SEAGNIMHDPPLLRQ GFRESSLIWALSSAS	PDAGVGELAPDLLLE GIAEDSIDTIVVAAS	0	1	Wnt protein (lin-44) gene	starch synthase I (SSI) gene	2	3	1	2	67	46	101	119	3	3
TALPM	VPIVA	AF181897	U47117	Homo sapiens	Paramecium tetraurelia	3	6	LPM	VPI	DSFRKLGSLKTALPM VPIVALTATASSSIR	KVQAKLMESKHALFK PLINALTQLASKVDN	0	0	WRN (WRN) gene	trichocyst matrix protein (T4-a) gene	17	18	1	2	36	61	207	93	3	4
YTTAK	EFADS	X15744	AJ278659	Mouse	Aspergillus niger	3	4	TAK	EFA	CDLTTKKVVDYTTAK EFADSLGIPFLETSA	SDMEDKKVVEYTVAK EFADSLGIPFLETSA	0	0	ypt1 gene for ras-related GTP-binding protein	srgB gene for a secretion related GTPase of theYPT/RAB family	5	6	4	5	44	65	76	64	5	10
YTTAK	EFADS	X15744	U13168	Mouse	Chlamydomonas reinhardtii	3	5	TAK	EFA	CDLTTKKVVDYTTAK EFADSLGIPFLETSA	SDLTSKKVVEYSVAK AFADEIGIPFLETSA	0	0	ypt1 gene for ras-related GTP-binding protein	YptC1 (yptC1) gene	5	6	7	8	44	65	52	34	7	9
LLRFA	DDTYT	U13168	X15744	Chlamydomonas reinhardtii	Mouse	5	3	RFA	DDT	GDSGVGKSCLLLRFA DDTYTESYISTIGVD	GDSGVGKSCLLLRFA DDTYTESYISTIGVD	0	0	YptC1 (yptC1) gene	ypt1 gene for ras-related GTP-binding protein	3	4	2	3	19	16	25	32	10	10
IGVDF	KIRTV	U13168	AJ278659	Chlamydomonas reinhardtii	Aspergillus niger	5	4	VDF	KIR	DTYTESYISTIGVDF KIRTVELDGKVIKLQ	DTYTESYISTIGVDF KIRTIELDGKTVKLQ	0	0	YptC1 (yptC1) gene	srgB gene for a secretion related GTPase of theYPT/RAB family	4	5	2	3	16	16	42	16	10	8
IKLQI	WDTAG	U13168	AJ278659	Chlamydomonas reinhardtii	Aspergillus niger	5	4	LQI	WDT	IRTVELDGKVIKLQI WDTAGQERFRTITSS	IRTIELDGKTVKLQI WDTAGQERFRTITSS	0	0	YptC1 (yptC1) gene	srgB gene for a secretion related GTPase of theYPT/RAB family	5	6	3	4	16	24	16	76	8	10
IKLQI	WDTAG	U13168	X15744	Chlamydomonas reinhardtii	Mouse	5	3	LQI	WDT	IRTVELDGKVIKLQI WDTAGQERFRTITSS	IRTIELDGKTIKLQI WDTAGQERFRTITSS	0	0	YptC1 (yptC1) gene	ypt1 gene for ras-related GTP-binding protein	5	6	3	4	16	24	32	32	8	10
KVTMQ	IWDTA	U13170	AF079459	Chlamydomonas reinhardtii	Drosophila melanogaster	5	3	TMQ	IWD	LTKEIEVDDKKVTMQ IWDTAGQERFQSLGS	CTKEVVVNDRVVTMQ IWDTAGQERFQSLGV	0	0	YptC5 (yptC5) gene	small ras-like GTPase (rab7) gene	2	3	1	2	43	49	60	119	5	9
DITKS	VTFEN	U13169	X52099	Chlamydomonas reinhardtii	Schizosaccharomyces	5	4	TKS	VTF	RGAVGALLVYDITKS VTFENVERWLKELRD	RGAHGIIIVYDVTDQ DSFNNVKQWLQEIDR	1	1	YptC6 (yptC6) gene	pombe ypt1 gene	3	4	4	5	42	25	32	110	6	4
DITKS	VTFEN	U13169	X15744	Chlamydomonas reinhardtii	Mouse	5	3	TKS	VTF	RGAVGALLVYDITKS VTFENVERWLKELRD	RGAHGIIVVYDVTDQ ESFNNVKQWLQEIDR	1	0	YptC6 (yptC6) gene	ypt1 gene for ras-related GTP-binding protein	3	4	4	5	42	25	32	44	6	4
