# Supplementary material for: Conserved intron positions in ancient protein modules
Source: Biol Direct. 2007 Feb 8;2:7. doi: 10.1186/1745-6150-2-7 (PMC1800838; doi:10.1186/1745-6150-2-7)
Supplement: Additional File 1 — Sets of conserved intron positions. This file contains the two sets of conserved introns in Excel format used in this article and a Word document containing a short description of field names. [file 1745-6150-2-7-S1.zip › Conserved sets/conserved_set_only diffe taxa_final_cleaned.xls]

## Sheet: cset
axn_1	axn_2	species_1	species_2	taxa_id_1	taxa_id_2	left3_1	right3_1	aaleft_1	aaright_1	aaleft_2	aaright_2	phase_1	phase_2	seq_annot_1	seq_annot_2	exon1_1	exon2_1	exon1_2	exon2_2	exon1size_1	exon2size_1	exon1size_2	exon2size_2	homol_left	homol_right	non-rednt
AF204967	X15549	Arabidopsis thaliana	D.melanogaster	5	3	AAE	VLE	APVYLAAVLEYLAAE	VLELAGNAARDNKKT	AAVYSAAILEYLTAE	VLELAGNASKDLKVK	0	0	histone H2A (rat5) gene	H2AvD gene for histone H2A variant	1	2	3	4	63	67	38	76	7	5	1
AJ001100	AF233744	Arabidopsis thaliana	Homo sapiens	5	3	ADE	FGV	HLAKFLRSLQKLADE	FGVAVVITNQVVAQV	HLARFLRMLLRLADE	FGVAVVITNQVVAQV	0	0	RAD51 gene	RAD51 gene	7	8	7	8	44	40	44	40	7	10	1
X52100	AF127669	Schizosaccharomyces	Mus musculus	4	3	AFA	AEN	LHLRAVSTEEAQAFA	AENNLSFIETSAMDA	RHLRAVPTDEARAFA	EKNGLSFIETSALDS	1	1	pombe ypt3 gene	small GTPase (Rab11a) gene	1	2	3	4	142	27	65	27	7	8	1
X07295	U40212	M.musculus	Chlamydomonas reinhardtii	3	5	AGA	GSA	IQEAGTEVVKAKAGA	GSATLSMAYAGARFV	TQDGGTEVVQAKAGK	GSATLSMAYAAALFA	1	0	mitochondrial malate dehydrogenase gene 5flank and exon1 (and joined CDS)',malate dehydrogenase gene'		7	8	5	6	33	51	33	52	6	7	1
L26482	AB000094	Paramecium tetraurelia	Arabidopsis thaliana	6	5	AHP	VVE	FLKKHELDLICRAHP	VVEDGYEFFSKRQLV	FLKRLDLDLICRAHQ	VVEDGFEFFANKQLV	0	0	macronuclear phosphoprotein phosphatase 1isozyme omega-2 gene	gene for inorganic phosphate transporter	4	5	2	3	110	30	187	82	7	6	0
L26482	AJ249214	Paramecium tetraurelia	Drosophila melanogaster	6	3	AHP	VVE	FLKKHELDLICRAHP	VVEDGYEFFSKRQLV	FLNRHELDLICRAHQ	VVEDGYEFFARRQLV	0	0	macronuclear phosphoprotein phosphatase 1isozyme omega-2 gene	partial PP1beta9C gene for serine/threonineprotein phosphatase	4	5	3	4	110	30	115	45	8	8	1
AF127564	AC007956	Arabidopsis thaliana	Homo sapiens	5	3	AHT	CFN	HKAYGAPERLPSAHT	CFNQLDLPEYQSKEQ	IIAAPTHSTLPTAHT	CFNQLCLPTYDSYEE	2	2	ubiquitin-protein ligase 1 (UPL1) gene	chromosome 14 clones CTD-3211F8 and RP11-173A8containing KIAA0317 gene	14	15	17	18	35	34	58	34	2	5	1
L04967	L31777	Oryza sativa	Mus musculus	5	3	AIS	ERI	GSTMDVVAAQTKAIS	ERIKDWTNVVVAYEP	GITEKVVFEQTKVIA	DNVKDWSKVVLAYEP	1	1	triosephosphate isomerase (Rictipi2) gene	triosephosphate isomerase (tpi) gene	5	6	3	4	44	32	44	29	5	7	1
S77133	Y12573	Zea mays	D.melanogaster	5	3	AKQ	AFD	EILNSPDRACSLAKQ	AFDEAISELDTLSEE	EILNSPDKACQLAKQ	AFDDAIAELDTLNED	0	0	GRF1=general regulatory factor	Jun and 14-3-3 zeta gene	3	4	5	6	41	39	55	51	9	7	1
AF153271	U61369	Tetrahymena thermophila	Chlamydomonas reinhardtii	6	5	APA	GPA	TLMGALKLNLGGAPA	GPAGTGKTESTKDLA	TLMGALHLNLGGAPE	GPAGTGKTETTKDLA	1	2	dynein heavy chain (DYH9) gene	dynein heavy chain 6 (Dhc6) gene	1	2	1	2	23	359	44	34	9	9	1
S59780	X15028	Zea mays	Chicken	5	3	ASD	ALD	NKEIFLRELISNASD	ALDKIRFESLTDKSN	NKEIFLRELISNSSD	ALDKIRYESLTDPSK	0	0	heat shock protein HSP82 (hsp82) gene	hsp90 gene for 90 kDa-heat shock protein 5-end',1'	2	1	2	51	664	53	32	10	7	1
AF166491	X65140	Aspergillus oryzae	H.sapiens	4	3	ASM	GTY	DDIDIFEINEAFASM	GTYCVQKLGLDESKV	SDVDIFEINEAFASQ	AAYCVEKLRLPPEKV	0	0	putative 3-ketoacyl-CoA thiolase (kat1) gene	ACAA gene (exons 1 & 2) for peroxisomal 3-oxoacyl-CoAthiolase	3	4	10	11	283	21	19	48	8	5	1
U55184	AF198116	Human	Emericella nidulans	3	4	CAQ	YFL	CFERSNEYQLIDCAQ	YFLERIDSVSLVDYT	ALERQNEFYLMDSAP	YFFEEAKRITSPDYI	2	2	G protein Golf alpha gene	G protein alpha subunit (ganB) gene	5	6	2	3	32	19	115	43	5	2	1
M58519	AF005882	Schizosaccharomyces pombe	Fugu rubripes	4	3	CDK	ARE	CEPLSEADVEMLCDK	AREVLCQENNVQPVR	CKQLSEGQVKTLCEK	AKEILTKESNVQEVS	0	0	type 2A protein phosphatase gene	serine/threonine phosphatase (PP2A alpha) gene	1	2	1	2	47	275	34	70	5	5	1
M23785	L42007	Chicken	Toxoplasma gondii	3	6	CIH	RDL	AAAGMEYLESKHCIH	RDLAARNCLVTEKNT	IIKGVHYCHSKNIVH	RDLKLENILLDEGNQ	2	2	fps proto-oncogene exon 2	protein serine/threonine kinase (PK1) gene	15	16	5	6	41	53	23	65	3	4	1
AJ224112	AF124524	Homo sapiens	Arabidopsis thaliana	3	5	CIK	NDL	DERQDVHLLMTNCIK	NDLNHSTQFVQGLAL	DERQEVLMLVTNSLK	QDLNHSNQYVVGLAL	2	2	gamma-adaptin gene	gamma-adaptin 1 gene	2	3	2	3	41	72	101	48	6	7	1
M84700	X16826	Arabidopsis thaliana	Drosophila	5	3	CLQ	GFQ	LDVVRKEAENCDCLQ	GFQVCHSLGGGTGSG	LDVVRKECENCDCLQ	GFQLTHSLGGGTGSG	1	0	beta-2 tubulin (TUB2) gene	melanogaster DNA for 60C beta tubulin gene making beta 3tubulin isoform	1	2	2	3	131	90	82	318	9	10	1
U61421	AF222716	Human	Plasmodium falciparum	3	6	CRQ	ALD	KIEQYLLEKSRVCRQ	ALDERNYHVFYCMLE	SIEIFLLEKIRVVSQ	EPDERCYHIFYEILK	0	0	myosin VIIa (MYO7A) gene	clone 3D7 unconventional myosin PfM-B gene	4	5	2	3	48	38	48	44	6	5	1
M57590	AF020281	Mouse	Dictyostelium discoideum	3	2	DED	GSG	TKEELDAIIEEVDED	GSGTIDFEEFLVMMV	TYLELKKMIEQVDST	GKGAINFRDFIKMMT	1	1	fast skeletal troponin C (sTnC) gene	CbpB (cbpB) gene	3	4	2	3	48	38	56	58	5	4	1
AF156101	U74624	Chlamydomonas reinhardtii	Tetrahymena thermophila	5	6	DEK	ILC	DCFNCLPVAALIDEK	ILCMHGGLSPELKSL	DVFLYLPLTALIESQ	LFCLHGGLSPAIENL	0	0	phosphatase PP1 gene	PPN homolog (PPN1) gene	3	4	1	2	57	81	73	33	5	6	0
AF156101	AF005884	Chlamydomonas reinhardtii	Fugu rubripes	5	3	DEK	ILC	DCFNCLPVAALIDEK	ILCMHGGLSPELKSL	EIFDYLSLSAIIDGK	IFCVHGGLSPSIQTL	0	0	phosphatase PP1 gene	serine/threonine phosphatase (PPX) gene	3	4	5	6	57	81	58	42	3	6	1
AB012136	AB040858	Schizosaccharomyces pombe	Mus musculus	4	3	DIK	VMK	DELNSRTRLLENDIK	VMKSEFQRLTHEKST	EEIVQRTRLLDSEIK	IMKSEVLRVTHELQA	0	0	gene for regulatory subunit of 26Sproteasome	TBP1/PSMC3 gene for proteasomal ATPase	1	2	2	3	51	387	28	42	6	4	1
AJ224847	M26594	Zea mays	Rattus norvegicus	5	3	DIQ	GTA	EKYRTNHLVFNDDIQ	GTAAVVLAGIIAALK	NKYRNKYCTFNDDIQ	GTASVAVAGLLAALR	0	1	me gene	malic enzyme (MAL) gene	9	10	7	8	28	33	37	33	4	5	1
L13742	AB032387	Schizosaccharomyces pombe	Homo sapiens	4	3	DKI	EPD	VVLEFAQGGDLFDKI	EPDVGIDEDVAQFYF	LFLEYCSGGELFDRI	EPDIGMPEPDAQRFF	1	1	protein kinase chk1 gene (linking the radcheckpoint pathway to cdc2)	hCHK1 gene for checkpoint kinase	2	3	2	3	81	143	75	22	4	4	1
AF175220	AB026534	Drosophila melanogaster	Lordiphosa stackelbergi	3	2	DLK	NLV	IGLDTSKELLKRDLK	NLVILDRIENPAAIA	IGLDTSRELVKRNLK	NLVILDRIDNPAAIA	0	0	alcohol dehydrogenase (Adh) gene	gene for alcohol dehydrogenase	1	2	1	2	33	135	20	135	8	9	1
AF237670	U08438	Arabidopsis thaliana	Human	5	3	DLK	PEN	VAHCHCKGVYHRDLK	PENLLLDTNGNLKVS	LEHMHNRFVVYRDLK	PANILLDEHGHVRIS	0	0	serine/threonine protein kinase SOS2 (SOS2)gene	beta-adrenergic receptor kinase (ADRBK1) gene	4	5	11	12	36	25	44	32	3	4	1
U37413	AF142058	Mus musculus	Emericella nidulans	3	4	DNE	NRM	ALSEYDQVLVESDNE	NRMEESKALFRTIIT	ALSGYDLCLVEDQNA	NQMHEAMMLFESLVN	0	0	guanine nucleotide-binding protein (Gna11) gene	G protein alpha subunit homolog GanAp (ganA)gene	5	6	4	5	44	51	87	113	7	2	1
AF005883	AF156101	Fugu rubripes	Chlamydomonas reinhardtii	3	5	DQQ	IFC	DLFDYLPLTALVDQQ	IFCLHGGLSPSIDTL	DCFNCLPVAALIDEK	ILCMHGGLSPELKSL	0	0	serine/threonine phosphatase (PP2A beta) gene	phosphatase PP1 gene	4	5	3	4	58	30	57	81	5	6	0
AF005883	U27497	Fugu rubripes	Paramecium tetraurelia	3	6	DQQ	IFC	DLFDYLPLTALVDQQ	IFCLHGGLSPSIDTL	EVFGYLPLSAIVEQQ	IFCAHGGLSPAMESV	0	0	serine/threonine phosphatase (PP2A beta) gene	serine-threonine protein phosphatase PPN(PPN1) gene	4	5	4	5	58	30	47	46	6	5	1
AF020281	M57590	Dictyostelium discoideum	Mouse	2	3	DST	GKG	TYLELKKMIEQVDST	GKGAINFRDFIKMMT	TKEELDAIIEEVDED	GSGTIDFEEFLVMMV	1	1	CbpB (cbpB) gene	fast skeletal troponin C (sTnC) gene	2	3	3	4	56	58	48	38	5	4	1
AF239710	Y12561	Homo sapiens	S.pombe	3	4	DTL	GCY	TLRVRHISPTAPDTL	GCYPFYKTDPFIFPE	TLLWNHITPTSPDTL	WCYPFTDKDTFVMEE	1	1	DNA polymerase delta small subunit (POLD2) gene	CDC1 gene	8	9	1	2	43	34	380	82	6	3	1
U45858	AF320304	Zea mays	Aspergillus oryzae	5	4	DYM	TYM	ELVAVNDPFITTDYM	TYMFKYDTVHGQWKH	DVVAVNDPFIETHYA	AYMLKYDSTHGRFQG	0	0	glyceraldehyde-3-phosphate dehydrogenase (gpc2) gene	glyceraldehyde-3-phosphate dehydrogenase (gpdA)gene	3	4	3	4	34	38	22	229	8	4	0
U45858	AF216641	Zea mays	Homo sapiens	5	3	DYM	TYM	ELVAVNDPFITTDYM	TYMFKYDTVHGQWKH	KVVAVNDPFIDPEYM	VYMFKYDSTHGRYKG	0	0	glyceraldehyde-3-phosphate dehydrogenase (gpc2) gene	spermatogenic cell-specific glyceraldehyde 3-phosphatedehydrogenase-2 (GAPDH2) gene	3	4	3	4	34	38	29	35	8	5	1
AJ243812	AL133324	Arabidopsis	Human	5	3	EGG	GNN	EKPGLFVMKPQREGG	GNNIYGDDVRENLLR	AAPSRFVLKPQREGG	GNNLYGEEMVQALKQ	1	1	thaliana gsh2 gene for glutathione synthetase	DNA sequence from clone RP5-1161H23 on chromosome 20 Containspart of a novel gene similar to acetyl-coenzyme A synthetase	10	11	10	11	47	64	27	63	5	2	1
U42724	X17692	Arabidopsis thaliana	Neurospora	5	4	EGN	GTG	IKDFMIQGGDFTEGN	GTGGISIYGAKFEDE	IPEFMLQGGDFTRGN	GTGGKSIYGEKFADE	0	0	cyclophilin (ROC4) gene	crassa cyclophilin gene	4	5	3	4	30	18	57	97	7	8	1
AF160509	U59759	Homo sapiens	Arabidopsis thaliana	3	5	EIK	GFT	DVKGLYKRARAGEIK	GFTGIDSDYEKPETP	DPKGLYKLARAGKIK	GFTGIDDPYEPPLNC	1	1	3-phosphoadenosine 5-phosphosulfate synthetase 2(PAPSS2) gene''	APS kinase gene	4	5	5	6	46	40	28	16	8	4	1
AB040858	AB012136	Mus musculus	Schizosaccharomyces pombe	3	4	EIK	IMK	EEIVQRTRLLDSEIK	IMKSEVLRVTHELQA	DELNSRTRLLENDIK	VMKSEFQRLTHEKST	0	0	TBP1/PSMC3 gene for proteasomal ATPase	gene for regulatory subunit of 26Sproteasome	2	3	1	2	28	42	51	387	6	4	1
AF097182	AF005883	Oryza sativa	Fugu rubripes	5	3	ENQ	VFC	DLFDYLPLTALVENQ	VFCLHGGLSPSLDTL	DLFDYLPLTALVDQQ	IFCLHGGLSPSIDTL	0	0	protein phosphatase 2A catalytic subunit (Pp2a) gene	serine/threonine phosphatase (PP2A beta) gene	3	4	4	5	37	26	58	30	10	9	1
AF097182	AF030978	Oryza sativa	Paramecium tetraurelia	5	6	ENQ	VFC	DLFDYLPLTALVENQ	VFCLHGGLSPSLDTL	ELFDYLPLTAVVESQ	FFCLHGGISPSIDTL	0	0	protein phosphatase 2A catalytic subunit (Pp2a) gene	serine-threonine phosphoprotein phosphatase(pp2r-1) gene	3	4	4	5	37	26	58	84	9	8	0
U94728	AF009561	Homo sapiens	Paramecium tetraurelia	3	6	FDK	DGN	DSEEEIREAFRVFDK	DGNGYISAAELRHVM	LSKIKLQQAFNMFDT	NGDGQISREELQEIM	0	0	calmodulin (CALM2) gene	calcium-dependent protein kinase-b (PCaPK-b)gene	4	5	6	7	36	45	60	53	3	5	1
AF009561	U94728	Paramecium tetraurelia	Homo sapiens	6	3	FDT	NGD	LSKIKLQQAFNMFDT	NGDGQISREELQEIM	DSEEEIREAFRVFDK	DGNGYISAAELRHVM	0	0	calcium-dependent protein kinase-b (PCaPK-b)gene	calmodulin (CALM2) gene	6	7	4	5	60	53	36	45	3	5	1
AF102173	L18963	Arabidopsis thaliana	Caenorhabditis elegans	5	3	FIA	WCP	VTAENCQKSKIFFIA	WCPDIAKVRSKMIYA	VGAGTSKMDKIIFLQ	ICPDGASIKKKMVYA	2	2	actin depolymerizing factor 1 (ADF1) gene	actin binding protein (unc-60) gene	2	3	3	4	88	50	75	34	3	5	1
L77973	AB038376	Schizosaccharomyces pombe	Mus musculus	4	3	FKK	ANE	RQNTFTKRKAGIFKK	ANELALLTGSEVMVL	RYTTFSKRKTGIMKK	AYELSTLTGTQVLLL	0	0	map1 gene	srf gene for serum response factor	1	2	1	2	48	73	167	89	6	5	1
L18963	AF102173	Caenorhabditis elegans	Arabidopsis thaliana	3	5	FLQ	ICP	VGAGTSKMDKIIFLQ	ICPDGASIKKKMVYA	VTAENCQKSKIFFIA	WCPDIAKVRSKMIYA	2	2	actin binding protein (unc-60) gene	actin depolymerizing factor 1 (ADF1) gene	3	4	2	3	75	34	88	50	3	5	1
AB035892	AJ001981	Arabidopsis thaliana	Homo	5	3	FPQ	AIF	VFALLTVPMTMSFPQ	AIFCYWITSNLFSLM	MMPLITLPITMHFPT	AVFMYWLSSNLFSLV	0	1	gene for AtOXA1	sapiens OXA1L gene complete sequence	7	8	7	8	36	18	35	54	4	7	1
U27811	L31505	Arabidopsis thaliana	Neurospora crassa	5	4	FQQ	MWI	WIGGSILASLSTFQQ	MWISKSEYDESGPSI	WIGGSILAGLSTFRK	MWVSIDDWHENPDII	0	0	actin7 (ACT7) gene	centractin (ro-4) gene	3	4	3	4	205	21	105	20	9	2	1
AF188702	U36396	Mus musculus	Neurospora crassa	3	4	FRD	LNE	CVSQLGELGLVEFRD	LNESVSAFQRRFVVD	VCNALGELGLVHFRD	LNSELSAFQRAFTQD	0	0	osteoclast-specific 116-kDa V-ATPase subunit (Oc116)gene	vacuolar ATPase 98 kDa subunit (vph1) gene	1	2	1	2	39	26	43	26	6	7	1
AB007404	U70732	Oryza sativa	Human	5	3	FRE	VIA	NPQSLGQKPVTFFRE	VIALCDHPCLLEKEE	DAQAMGQRPITFLRQ	VLALCVNPDLLSSPN	0	0	gene for alanine aminotransferase	glutamate pyruvate transaminase (GPT) gene	4	5	2	3	22	20	30	36	4	3	1
U40212	X07295	Chlamydomonas reinhardtii	M.musculus	5	3	FSQ	ATP	VGGHAGVTILPLFSQ	ATPKATMSAEVLDAL	IGGHAGKTIIPLISQ	CTPKVDFPQDQLATL	0	0	malate dehydrogenase gene	mitochondrial malate dehydrogenase gene 5flank and exon1 (and joined CDS)',4'	5	6	7	96	33	26	33	7	2	1
AF095900	U27811	Schizosaccharomyces pombe	Arabidopsis thaliana	4	5	FVK	VGY	ESAPIVLDNGTGFVK	VGYAKDNFPRFQFPS	DIQPLVCDNGTGMVK	AGFAGDDAPRAVFPS	0	0	actin-related protein 2 (arp2) gene	actin7 (ACT7) gene	1	2	1	2	16	374	20	131	5	6	1
AF145302	AB017103	Arabidopsis thaliana	Homo sapiens	5	3	FYK	MKG	IPSSNAVESTVFFYK	MKGDYYRYLAEFSSG	IPAANTGESKVFYYK	MKGDYHRYLAEFATG	2	2	14-3-3 protein GF14 epsilon (GRF10) gene	gene for 14-3-3 epsilon	2	3	3	4	102	30	35	69	5	7	1
U42409	AF077352	Dictyostelium discoideum	Chlamydomonas reinhardtii	2	5	FYQ	LLS	VRQVYNERNYHIFYQ	LLSGASEELKEKLNL	VAINNPERNYHIFYQ	LTDGASAEQRTQWRL	0	0	myosin heavy chain (myoJ) gene	myosin heavy chain (MYO1) gene	2	3	4	5	50	1938	69	42	5	3	1
AF178534	U14576	Homo sapiens	Dictyostelium discoideum	3	2	GFL	DLK	QFGPHNEQKHKAGFL	DLKDFLPKEYVKQKG	QLGDYNPTKHEPGFL	TLKDYLPLQWLKSKG	2	2	talin (TLN) gene	filopodin (talA) gene	6	7	2	3	42	21	91	2271	5	5	1
D63941	X16288	Aspergillus oryzae	H.sapiens	4	3	GGK	GVL	AHELRDGDKTHWGGK	GVLKAVENVNKTIAP	ALELRDNDKTRYMGK	GVSKAVEHINKTIAP	1	1	enoA gene for enolase	alpha-enolase gene for non-neuronal enolase (EC 4.2.1.11)exon 2	2	3	2	3	19	113	32	20	8	8	1
AF323175	AF220259	Zea mays	Homo sapiens	5	3	GIK	PTS	MKSVLVDFLVGAGIK	PTSIVSYNHLGNNDG	VKSVLVDFLIGSGLK	TMSIVSYNHLGNNDG	0	0	myo-inositol 1-phosphate synthase gene	myo-inositol 1-phosphate synthase A1 (ISYNA1) gene	6	7	6	7	39	59	72	55	8	10	1
U59214	U49249	Emericella nidulans	Drosophila melanogaster	4	3	GIV	CAA	YTVTKELGQGAYGIV	CAATNVQTGEGVAIK	YINLRPIGSGAQGIV	CAAYDTITQQNVAIK	2	2	MAP protein kinase MPKA (mpkA) gene	JNK protein kinase (DJNK) gene	1	2	1	2	39	45	38	44	3	5	1
AF282891	U49249	Aspergillus nidulans	Drosophila melanogaster	4	3	GLV	CSA	YTDLQPVGMGAFGLV	CSARDQLTAQPVAVK	YINLRPIGSGAQGIV	CAAYDTITQQNVAIK	2	2	stress-activated kinase (sakA) gene	JNK protein kinase (DJNK) gene	2	3	1	2	16	44	38	44	5	5	1
AF073994	X62031	Drosophila melanogaster	S.pombe	3	4	GNQ	IGF	PSEIITLQLGQCGNQ	IGFEFWKRLCLEHGI	GREIITLQAGQCGNQ	IGSQFWQQLCLEHGI	1	1	gamma-tubulin (GTUB) gene	gtb1+ gene for gamma-tubulin	1	2	1	2	16	68	16	38	7	8	1
AF091265	U96076	Drosophila melanogaster	Tetrahymena thermophila	3	6	GNQ	IGF	PSEIITLQLGQCGNQ	IGFEFWKRLCLEHGI	PRDIITLQVGQCGNQ	IGMEFWKQLCLEHGI	1	1	gamma-tubulin 37CD gene	gamma-tubulin (GTU) gene	1	2	1	2	16	68	16	98	7	9	0
U09123	X58338	Human	A.thaliana	3	5	GPG	GGN	RGFGDGYNGYGGGPG	GGNFGGSPGYGGGRG	LGGGIGGGAGGGAGG	GGGAGGGGGLGGGHG	1	1	hnRNP protein A2 gene	gene encoding a glycine-rich protein	7	8	1	2	21	40	202	136	3	6	1
Y17611	AB026534	Drosophila	Lordiphosa stackelbergi	3	2	GPK	NFV	IGLDTSREIVKQGPK	NFVVLDRIDNPKAIA	IGLDTSRELVKRNLK	NLVILDRIDNPAAIA	0	0	funebris Adh and Adhr genes	gene for alcohol dehydrogenase	1	2	1	2	31	135	20	135	9	9	1
M28542	AF091456	Rattus norvegicus	Glycine max	3	5	GPQ	GPY	GHPFGWPSNGFPGPQ	GPYYCGVGADKAYGR	QWPLGWPLGGFPGPQ	GPYYCGTGANKAFGR	1	0	glutamine synthetase gene	nodule-specific glutamine synthetase gene	3	4	6	7	49	43	30	43	5	7	1
AF215823	M31994	Zea mays	Homo sapiens	5	3	GPQ	IDD	VVGDPFRKGVEQGPQ	IDDEQFNKILRYIRY	ILGNPLTPGVTQGPQ	IDKEQYDKILDLIES	0	0	T cytoplasm male sterility restorer factor 2 (rf2) gene	aldehyde dehydrogenase (ALDH1) gene	8	9	9	10	46	46	62	55	4	4	1
J04748	AF215823	Homo sapiens	Zea mays	3	5	GPQ	IDK	ILGNPLTPGVTQGPQ	IDKEQYDKILDLIES	VVGDPFRKGVEQGPQ	IDDEQFNKILRYIRY	0	0	aldehyde dehydrogenase (ALDH1) gene	T cytoplasm male sterility restorer factor 2 (rf2) gene	9	10	8	9	62	55	46	46	4	4	1
AF116859	AF154840	Dictyostelium discoideum	Homo sapiens	2	3	GQE	RFG	KTEVRLQLWDIAGQE	RFGSMTRVYYKEAVG	GQRIHLQLWDTAGQE	RFRSLTTAFFRDAMG	2	2	small GTPase rabE (RabE) gene	Ras-like GTP-binding protein (RAB27A) gene	2	3	2	3	71	143	28	35	5	3	1
D10851	U37022	Arabidopsis	Human	5	3	HIF	RLL	LFPGDSEFQQLLHIF	RLLGTPTEQQWPGVS	LFCGNSEADQLGKIF	DLIGLPPEDDWPRDV	2	2	thaliana CDC2b gene for p34 protein serine/threoninekinase-related protein	cyclin-dependent kinase 4 (CDK4) gene	2	3	5	6	23	47	17	46	6	4	1
AL031714	AF091106	Human	Arabidopsis thaliana	3	5	HPF	GFV	RLAQERKAWRKDHPF	GFVAVPTKNPDGTMN	RLAEERKSWRKNHPH	GFVAKPETGQDGTVN	0	0	DNA sequence from clone LA16-358B7 on chromosome 16 Containsthe UBE21 gene for ubiquitin-conjugating enzyme E2I (homologous toyeast UBC9)	E2 ubiquitin-conjugating-like enzyme (Ahus5)gene	1	2	1	2	22	28	23	28	8	5	1
AL031714	X81846	Human	S.pombe	3	4	HPF	GFV	RLAQERKAWRKDHPF	GFVAVPTKNPDGTMN	RLQEERKQWRRDHPF	GFYAKPCKSSDGGLD	0	0	DNA sequence from clone LA16-358B7 on chromosome 16 Containsthe UBE21 gene for ubiquitin-conjugating enzyme E2I (homologous toyeast UBC9)	hus5 gene	1	2	1	2	22	28	22	44	7	4	0
L19351	AF294366	Arabidopsis thaliana	Homo sapiens	5	3	HPN	IYA	KPPTVRFVSRMFHPN	IYADGSICLDILQNQ	KPPTVRFVSKMFHPN	VYADGSICLDILQNR	1	1	16kDa ubiquitin conjugating enzyme (UBC1)gene	ubiquitin-conjugating enzyme HR6A gene	3	4	4	5	30	30	30	30	9	9	1
AF175431	AF063403	Mus musculus	Zea mays	3	5	HQA	GIS	VFSGCGGLSEGFHQA	GISETLWAIEMWDPA	IFAGCGGLSEGLQQA	GVSFTKWAIEYEEPA	1	1	DNA methyltransferase (Dnmt1) gene	putative cytosine-5 DNA methyltransferase (ZMET1) gene	28	29	4	5	43	94	64	37	8	6	1
AF096160	AF077355	Homo sapiens	Neurospora crassa	3	4	HSK	LFE	LCDMRAAALCDKHSK	LFEEPEDPSNRSFFS	LADMRERALCDQHAK	MFEQEEDPSSRSFFS	1	1	protein phosphatase 2A BR gamma subunit gene	protein phosphatase 2A regulatory B subunit(rgb-1) gene	5	6	4	5	55	57	217	125	7	9	1
AF096160	AF081922	Homo sapiens	Oryza sativa	3	5	HSK	LFE	LCDMRAAALCDKHSK	LFEEPEDPSNRSFFS	LIDLRQSALCDNHAK	LFEEHEAPGSRSFFT	1	2	protein phosphatase 2A BR gamma subunit gene	protein phosphatase 2A 55 kDa B regulatory subunitgene	5	6	8	9	55	57	41	42	6	6	0
AJ001100	AF233744	Arabidopsis thaliana	Homo sapiens	5	3	IAD	RFG	AEGTFRPQRLLQIAD	RFGLNGADVLENVAY	TEGTFRPERLLAVAE	RYGLSGSDVLDNVAY	2	2	RAD51 gene	RAD51 gene	5	6	5	6	31	38	31	38	8	8	1
AB001598	Z67748	Neurospora crassa	M.musculus	4	3	IDE	AVI	KHDCVEEAILCDIDE	AVIRLSKQFLPHMSA	KHPSVESVVQCEIDE	DVIEVSKKFLPGMAV	0	0	gene for spermidine synthase	spermidine synthase gene	2	3	3	4	110	79	31	51	4	6	1
U43652	AF165094	Arabidopsis thaliana	Homo sapiens	5	3	IET	RFA	QSRLLLEAASMMIET	RFALLIVDSATALYR	QTQLLYQASAMMVES	RYALLIVDSATALYR	2	2	RAD51 homolog (AtRad51) gene	Rad51 gene	6	7	6	7	38	44	38	44	4	10	1
Z82215	L35321	Human	Dictyostelium discoideum	3	2	IET	YLL	NFDVNGYIVGANIET	YLLEKSRAIRQAKEE	QFNREGHISGARIIN	YLLEKSRISHQASSE	1	1	DNA sequence from clone RP1-68O2 on chromosome 22 Containsthe 5 end of the APOL2 gene for apolipoprotein L 2',class VII unconventional myosin (myoI)gene'	6	7	1	2	21	33	182	117	4	5	1
L42969	U57838	Schistosoma mansoni	Arabidopsis thaliana	3	5	IGN	GSV	SSRARNEKFEFTIGN	GSVIKAWDVGVATMK	SSRDRATPFKFTLGQ	GQVIKGWDIGIKTMK	1	1	immunophilin gene	FK506 binding protein FKBP62 (ROF1) gene	1	2	2	3	88	46	29	87	5	6	1
X78799	AJ224982	S.pombe	Arabidopsis	4	5	IIL	EYC	YRGSYQTNDSLCIIL	EYCENGSLRSICKNF	YLGSSKHKTHLHIIL	EYVENGSLANIIKPN	2	2	(wildtype 972 h minus) cdc7 gene	thaliana MAP3K epsilon gene	4	5	4	5	21	85	24	31	3	5	1
L35321	Z82215	Dictyostelium discoideum	Human	2	3	IIN	YLL	QFNREGHISGARIIN	YLLEKSRISHQASSE	NFDVNGYIVGANIET	YLLEKSRAIRQAKEE	1	1	class VII unconventional myosin (myoI)gene	DNA sequence from clone RP1-68O2 on chromosome 22 Containsthe 5 end of the APOL2 gene for apolipoprotein L 2',1'	2	6	7	182	117	21	33	4	5	1
M31994	AB001348	Homo sapiens	Oryza sativa	3	5	IIP	WNF	YTRHEPIGVCGQIIP	WNFPLVMLIWKIGPA	YVLKEPIGVVGLITP	WNYPLLMATWKVAPA	0	2	aldehyde dehydrogenase (ALDH1) gene	gene for betaine aldehyde dehydrogenase	5	6	4	5	21	43	49	31	6	5	1
AF274044	L42007	Mus musculus	Toxoplasma gondii	3	6	IIY	RDL	IICGLQFLHSKGIIY	RDLKLDNVMLDRDGH	IIKGVHYCHSKNIVH	RDLKLENILLDEGNQ	2	2	PKC delta gene	protein serine/threonine kinase (PK1) gene	13	14	5	6	21	47	23	65	5	3	1
X81846	Z14989	S.pombe	A.thaliana	4	5	IKQ	ILL	LNEEEGWKPAITIKQ	ILLGIQDLLDDPNIA	DILKEQWSPALTISK	VLLSICSLLTDPNPD	0	0	hus5 gene	UBC8 gene for ubiquitin conjugating enzyme homolog	4	5	3	4	37	26	35	47	4	5	0
X81846	AL031714	S.pombe	Human	4	3	IKQ	ILL	LNEEEGWKPAITIKQ	ILLGIQDLLDDPNIA	LEEDKDWRPAITIKQ	ILLGIQELLNEPNIQ	0	0	hus5 gene	DNA sequence from clone LA16-358B7 on chromosome 16 Containsthe UBE21 gene for ubiquitin-conjugating enzyme E2I (homologous toyeast UBC9)	4	5	4	5	37	26	37	26	5	6	1
X81846	AF246690	S.pombe	Dictyostelium discoideum	4	2	IKQ	ILL	LNEEEGWKPAITIKQ	ILLGIQDLLDDPNIA	LNEEADWKPSVTIKT	VLLGIQDLLDNPNPK	0	0	hus5 gene	putative E2 enzyme Ubc9 (ubc9) gene	4	5	2	3	37	26	61	26	7	7	0
U84213	AF030172	Human	Arabidopsis thaliana	3	5	ILA	VCL	FLSGFISCVGSFILA	VCLRIQINPQNKADF	FLSGVLSCIGTAVLA	VCLRIQVNKENKEFK	1	1	defender against death 1 protein (DAD1) gene	defender against cell death 2 (DAD2) gene	1	2	3	4	70	43	29	15	7	4	1
AJ243430	AJ006309	Fugu rubripes	Arabidopsis thaliana	3	5	ILP	YDY	KSHNVPKNRYVDILP	YDYNRVQLTTGNGSA	NSVNVEKNRYSDVVP	FDKNRIVLNPCKDSS	1	1	PTPRc gene for CD45	gene encoding protein tyrosine phosphatase	16	17	2	3	30	26	32	26	7	2	1
AL021707	AJ243094	Human	Arabidopsis thaliana	3	5	ILQ	ETL	VVVTKIDMCPANILQ	ETLKLLQRLLKSPGC	VLSVYVAMSPAAWEQ	LEQKLLQRLGVLLQN	1	0	DNA sequence from clone RP3-508I15 on chromosome 22q12-13Contains the gene for GTPBP1 (GTP binding protein 1)	SPL1R2 gene for Spl1-Related2 protein	4	5	3	4	41	38	36	39	3	4	1
AF004560	AF090313	Arabidopsis thaliana	Mus musculus	5	3	IPQ	IMA	SLRDPSIFRFCAIPQ	IMAIGTLALCYNNEQ	RLRNQSVFNFCAIPQ	VMAIATLAACYNNQQ	0	0	squalene synthase 1 gene	squalene synthase (Fdft1) gene	8	9	6	7	49	25	59	51	5	8	1
Z14989	X81846	A.thaliana	S.pombe	5	4	ISK	VLL	DILKEQWSPALTISK	VLLSICSLLTDPNPD	LNEEEGWKPAITIKQ	ILLGIQDLLDDPNIA	0	0	UBC8 gene for ubiquitin conjugating enzyme homolog	hus5 gene	3	4	4	5	35	47	37	26	4	5	1
X07295	U40212	M.musculus	Chlamydomonas reinhardtii	3	5	ISQ	CTP	IGGHAGKTIIPLISQ	CTPKVDFPQDQLATL	VGGHAGVTILPLFSQ	ATPKATMSAEVLDAL	0	0	mitochondrial malate dehydrogenase gene 5flank and exon1 (and joined CDS)',malate dehydrogenase gene'	6	7	4	5	26	33	96	33	7	2	1
L37375	X07181	Toxoplasma gondii	Drosophila	6	3	IVH	RDL	IIKGVHYCHSKNIVH	RDLKLENILLDEGNQ	VAQGMDYLHAKNIIH	RDLKSNNIFLHEDLS	2	2	protein serine/threonine kinase gene	raf proto-oncogene	1	2	3	4	22	65	124	193	3	4	1
AL137141	AF042670	Human	Arabidopsis thaliana	3	5	IVL	CKM	NTNDLFNAVGDGIVL	CKMINLSVPDTIDER	HSNQLYELVKDGVLL	CKLINVAVPGTIDER	2	2	DNA sequence from clone RP11-139H14 on chromosome 13 Containsthe LCP1 (lymphocyte cytosolic protein 1 (L-plastin)) gene	fimbrin 1 gene	4	5	3	4	44	28	62	58	3	7	1
Y07611	AF292384	M.musculus	Plasmodium falciparum	3	6	IVY	RDL	VVLGLQFLHEHKIVY	RDLKLDNLLLDTEGY	IVLIFEYLQSLNIVY	RDLKPENLLLDKDGF	2	2	PKN gene and gene for prostanoid EP1 receptor	cAMP-dependent protein kinase (PKA) gene	2	3	3	4	21	26	61	54	3	6	1
D00012	L31777	Zea mays	Mus musculus	5	3	IYG	GSV	NASPEVAESTRIIYG	GSVTAANCKELAAQP	NVNDGVAQSTRIIYG	GSVTGATCKELASQP	1	1	gene for triosephosphate isomerase	triosephosphate isomerase (tpi) gene	7	8	5	6	26	28	29	40	5	8	1
AF091106	AF246690	Arabidopsis thaliana	Dictyostelium discoideum	5	2	KAG	TDW	VNLMVWHCTIPGKAG	TDWEGGFFPLTMHFS	LNLYVWNCGIPGKTK	TNWEGGVYPLIMEFT	0	0	E2 ubiquitin-conjugating-like enzyme (Ahus5)gene	putative E2 enzyme Ubc9 (ubc9) gene	2	3	1	2	28	51	50	61	6	5	1
AF091106	AL031714	Arabidopsis thaliana	Human	5	3	KAG	TDW	VNLMVWHCTIPGKAG	TDWEGGFFPLTMHFS	MNLMNWECAIPGKKG	TPWEGGLFKLRMLFK	0	0	E2 ubiquitin-conjugating-like enzyme (Ahus5)gene	DNA sequence from clone LA16-358B7 on chromosome 16 Containsthe UBE21 gene for ubiquitin-conjugating enzyme E2I (homologous toyeast UBC9)	2	3	2	3	28	51	28	24	6	5	0
AF004846	M25513	Neurospora crassa	Mouse	4	3	KDG	NQM	AISGYDQCLVEDKDG	NQMNEALMLWESIAN	ALSAYDMVLVEDDEV	NRMHESLHLFNSICN	0	0	G protein alpha subunit (gna-2) gene	rod transducin alpha subunit (Tr-alpha) gene	4	5	6	7	87	114	44	51	6	5	1
AF014922	AF159511	Paramecium tetraurelia	Filobasidiella neoformans	6	4	KEE	CLY	HECRQLTAFFNFKEE	CLYKYDQETYDMLMD	HECRHLTDYFTFKLE	CKHKYSETVYNACME	1	1	protein phosphatase 2B gene	calcineurin A catalytic subunit (CNA1)gene	5	6	6	7	54	43	37	49	7	2	1
AF156101	AB030255	Chlamydomonas reinhardtii	Homo sapiens	5	3	KIC	GDI	SQPNLLELEAPIKIC	GDIHGQYSDLLRLFE	SQPILLELEAPLKIC	GDIHGQYYDLLRLFE	1	1	phosphatase PP1 gene	PPP1CC gene for serine/threonine phosphatase 1 gamma	1	2	2	3	59	49	44	77	9	9	0
AF156101	L26482	Chlamydomonas reinhardtii	Paramecium tetraurelia	5	6	KIC	GDI	SQPNLLELEAPIKIC	GDIHGQYSDLLRLFE	SQPILLELEAPLKIC	GDVHGQYFDLLRLFE	1	1	phosphatase PP1 gene	macronuclear phosphoprotein phosphatase 1isozyme omega-2 gene	1	2	1	2	59	49	64	34	9	9	1
U37022	D10851	Human	Arabidopsis	3	5	KIF	DLI	LFCGNSEADQLGKIF	DLIGLPPEDDWPRDV	LFPGDSEFQQLLHIF	RLLGTPTEQQWPGVS	2	2	cyclin-dependent kinase 4 (CDK4) gene	thaliana CDC2b gene for p34 protein serine/threoninekinase-related protein	5	6	2	3	17	46	23	47	6	4	1
M67485	AF264877	Xenopus laevis	Zea mays	3	5	KIG	GIG	AKPLRLPLQDVYKIG	GIGTVPVGRVETGVL	DKPFLMPIEDVFSIQ	GRGTVVTGRVEQGTI	1	0	elongation factor 1-alpha (EF-1-alpha-0) gene	translational elongation factor EF-TuM gene	4	5	7	8	50	86	69	28	4	5	1
U59759	AF160509	Arabidopsis thaliana	Homo sapiens	5	3	KIK	GFT	DPKGLYKLARAGKIK	GFTGIDDPYEPPLNC	DVKGLYKRARAGEIK	GFTGIDSDYEKPETP	1	1	APS kinase gene	3-phosphoadenosine 5-phosphosulfate synthetase 2(PAPSS2) gene''	5	6	4	5	28	16	46	40	8	4	1
AB019144	AL121928	Aspergillus oryzae	Human	4	3	KIK	IGQ	TKAVDYRLPDGHKIK	IGQERYRAPEILFDP	TEKAQYYLPDGSTIE	IGPSRFRAPELLFRP	0	0	gene for actin-related protein ArpA	DNA sequence from clone RP11-18I14 on chromosome 10 Containsthe GBF1 gene for golgi-specific brefeldin A resistance factor 1(SEC7 domain family member	1	2	7	8	256	105	31	58	5	7	1
AL031714	AF246690	Human	Dictyostelium discoideum	3	2	KKG	TPW	MNLMNWECAIPGKKG	TPWEGGLFKLRMLFK	LNLYVWNCGIPGKTK	TNWEGGVYPLIMEFT	0	0	DNA sequence from clone LA16-358B7 on chromosome 16 Containsthe UBE21 gene for ubiquitin-conjugating enzyme E2I (homologous toyeast UBC9)	putative E2 enzyme Ubc9 (ubc9) gene	2	3	1	2	28	24	50	61	5	4	1
AF159511	AF014922	Filobasidiella neoformans	Paramecium tetraurelia	4	6	KLE	CKH	HECRHLTDYFTFKLE	CKHKYSETVYNACME	HECRQLTAFFNFKEE	CLYKYDQETYDMLMD	1	1	calcineurin A catalytic subunit (CNA1)gene	protein phosphatase 2B gene	6	7	5	6	37	49	54	43	7	2	1
U62484	AJ001100	Ustilago maydis	Arabidopsis thaliana	4	5	KLE	EFG	DMGEAFGPLPVSKLE	EFGISSSDCKKLAES	DEETQHGPFPVEQLQ	AAGIASVDVKKLRDA	0	0	Rad51 gene	RAD51 gene	1	2	1	2	29	310	32	48	4	5	1
U27497	AJ291510	Paramecium tetraurelia	Aspergillus nidulans	6	4	KMN	QTQ	NQACIVEVDEQLKMN	QTQFEPAPRENEPHT	NQAAIMEIDEHLKYT	FLQFDPCPRAGEPMV	2	2	serine-threonine protein phosphatase PPN(PPN1) gene	pphA gene for protein phosphatase 2a	6	7	5	6	78	24	24	24	7	5	1
AF034260	U01337	Neurospora crassa	Human	4	3	KPE	NIL	YLHLMGFIYRDLKPE	NILLHQSGHIMLSDF	YLHAKNIIHRDLKSN	NIFLHEGLTVKIGDF	1	1	protein kinase NRC-2 (nrc-2) gene	Ser/Thr protein kinase (A-RAF-1) gene	2	3	11	12	100	127	16	40	5	2	1
U10549	Y07611	Aspergillus niger	M.musculus	4	3	KRA	QFY	LMLHIQRGQFGLKRA	QFYAAEVLLALKYFH	LMLHIHSDVFSEPRA	VFYSACVVLGLQFLH	2	2	protein kinase C (pkcA) gene	PKN gene and gene for prostanoid EP1 receptor	6	7	1	2	176	68	58	21	6	4	1
U43901	X89366	Human	A.thaliana	3	5	KSD	GIY	LDFQMEQYIYKRKSD	GIYIINLKRTWEKLL	CNYQMERYVFKRRND	GIYIFNLGKTWEKLQ	1	1	37 kD laminin receptor precursor/p40 ribosome associatedprotein gene	DNA for 40 kDa protein gene	1	2	1	2	44	40	48	88	4	7	1
U01337	AF034260	Human	Neurospora crassa	3	4	KSN	NIF	YLHAKNIIHRDLKSN	NIFLHEGLTVKIGDF	YLHLMGFIYRDLKPE	NILLHQSGHIMLSDF	1	1	Ser/Thr protein kinase (A-RAF-1) gene	protein kinase NRC-2 (nrc-2) gene	11	12	2	3	16	40	100	127	5	2	1
U13070	S77096	Caenorhabditis elegans	Brassica napus	3	5	KWM	GPK	SSLFTTNIQNVFKWM	GPKGSDCGIVNVNIP	SSIFTRSPDNIFKWI	GPMGSDCGIVNVNIP	2	2	chromosome condensation protein homolog(dpy-27) gene exons 1-12	btg-26=turgor-responsive/drought-induced gene	3	4	12	13	242	68	32	51	5	10	1
U67457	U09964	Neurospora crassa	Mus musculus	4	3	KYA	AYM	HIVAVNDPFIEPKYA	AYMLRYDTTHGNFKG	RVVAVNDPFIDPEYM	VYMFKYDSTHGRYKG	0	0	glyceraldehyde 3-phosphate dehydrogenase (ccg-7) gene	ICR/Swiss glyceraldehyde 3-phosphate dehydrogenase(Gapd-S) gene	1	2	3	4	42	296	33	35	8	7	1
AJ291510	AF005883	Aspergillus nidulans	Fugu rubripes	4	3	KYT	FLQ	NQAAIMEIDEHLKYT	FLQFDPCPRAGEPMV	NQTAIMELDDTLKYS	FLQFDPAPPRAEPHV	2	2	pphA gene for protein phosphatase 2a	serine/threonine phosphatase (PP2A beta) gene	5	6	7	8	24	24	39	24	7	5	1
J00592	U59803	Mouse	Emericella nidulans	3	4	LCS	GAS	MAWTSLILSLLALCS	GASSQAVVTQESALT	MAFFTVALSLYYLLS	RVSAQAPVVQNHSCN	1	2	germline Ig lambda-2-chain C-region gene	phytase gene	1	2	1	2	15	113	15	448	5	3	1
U47117	AF181897	Paramecium tetraurelia	Homo sapiens	6	3	LFK	PLI	KVQAKLMESKHALFK	PLINALTQLASKVDN	DSFRKLGSLKTALPM	VPIVALTATASSSIR	0	0	trichocyst matrix protein (T4-a) gene	WRN (WRN) gene	1	2	17	18	207	93	36	61	3	4	1
U57838	L42969	Arabidopsis thaliana	Schistosoma mansoni	5	3	LGQ	GQV	SSRDRATPFKFTLGQ	GQVIKGWDIGIKTMK	SSRARNEKFEFTIGN	GSVIKAWDVGVATMK	1	1	FK506 binding protein FKBP62 (ROF1) gene	immunophilin gene	2	3	1	2	29	87	88	46	5	6	1
Z31589	X68303	A.thaliana	H.sapiens	5	3	LIA	SKY	KRKLQLLGVTCMLIA	SKYEEISAPRLEEFC	RGKLQLVGTAAMLLA	SKFEEIYPPEVAEFV	0	2	(Columbia) cyc3a gene for cyclin 3a protein	cycA gene for cyclin A	5	6	4	5	43	26	74	70	5	4	1
AF203033	Z93241	Chlamydomonas reinhardtii	Human	5	3	LIK	VYF	ISGDEEKGRLDMLIK	VYFKGEHASYPEGGK	ISSDDDKGFVDLVIK	VYFKDTHPKFPAGGK	0	0	nitrate reductase (NIT1) gene	DNA sequence from clone RP1-222E13 on chromosome 22 Containsthree novel genes	12	13	4	5	40	51	36	43	5	5	1
Y00371	AF023616	Human	Toxoplasma gondii	3	6	LIQ	VYE	TFTTYSDNQPGVLIQ	VYEGERAMTKDNNLL	TFSTYSDNQSAVLIQ	VYEGERPMTKHNHLL	0	0	hsc70 gene for 71 kd heat shock cognate protein	heat shock protein 70 (BiP) gene	5	6	3	4	68	66	215	197	8	7	1
U35816	AB017910	Drosophila melanogaster	Dictyostelium discoideum	3	2	LIY	TYS	VLHNIKDRYYSGLIY	TYSGLFCVVVNPYKK	ILNNLGLRYKSDQIY	TYIGNVLISINPYKE	0	0	nonmuscle myosin-II heavy chain (zip) gene	myoM gene	3	4	1	2	72	52	89	1586	4	4	1
M27075	AB030255	Schizosaccharomyces pombe	Homo sapiens	4	3	LLE	VRG	NPDVDLDSIIDRLLE	VRGSRPGRQVQLSED	LDKLNIDSIIQRLLE	VRGSKPGKNVQLQEN	1	1	protein phosphatase type 1 (bws1+) gene	PPP1CC gene for serine/threonine phosphatase 1 gamma	1	2	1	2	17	310	18	44	4	6	1
D45415	AF233744	Arabidopsis thaliana	Homo sapiens	5	3	LLG	GGI	VKITTGCQALDDLLG	GGIETSAITEAFGEF	IQITTGSKELDKLLQ	GGIETGSITEMFGEF	1	1	ArLIM15 gene for recA-like protein	RAD51 gene	6	7	3	4	19	15	39	31	5	7	1
AF030978	AF005884	Paramecium tetraurelia	Fugu rubripes	6	3	LLK	IRH	GHHSVECVTLLVLLK	IRHRDRITILRGNHE	GFYSVETFLLLLALK	VRYPDRITLIRGNHE	0	0	serine-threonine phosphoprotein phosphatase(pp2r-1) gene	serine/threonine phosphatase (PPX) gene	3	4	4	5	28	58	34	58	5	8	0
AF030978	AF030289	Paramecium tetraurelia	Arabidopsis thaliana	6	5	LLK	IRH	GHHSVECVTLLVLLK	IRHRDRITILRGNHE	GYYSVETFLLLLALK	VRYPDRITLIRGNHE	0	0	serine-threonine phosphoprotein phosphatase(pp2r-1) gene	protein phosphatase X isoform 1 (PPX1) gene	3	4	2	3	28	58	51	21	5	8	1
U37022	D10851	Human	Arabidopsis	3	5	LLL	EML	SVVPEMEESGAQLLL	EMLTFNPHKRISAFR	LAVPSLSPQGVDLLT	KMLKYNPAERISAKT	0	0	cyclin-dependent kinase 4 (CDK4) gene	thaliana CDC2b gene for p34 protein serine/threoninekinase-related protein	6	7	3	4	46	30	47	30	3	6	1
U56090	U41995	Neurospora crassa	Caenorhabditis elegans	4	3	LLL	GAG	RDRMQQRNEIKMLLL	GAGESGKSTILKQMK	QNHMSQQKVVKLLLL	GAGECGKSTVLKQMR	1	1	G protein alpha subunit (gna-1) gene	chromosome condensation protein homolog(dpy-27) gene exons 1-12	1	2	1	2	39	114	39	115	2	8	1
AF281862	U37413	Neurospora crassa	Mus musculus	4	3	LLL	GSG	EDSKKLRKECKILLL	GSGESGKSTIVKQMK	RDKRDARRELKLLLL	GTGESGKSTFIKQMR	1	1	G protein alpha subunit GNA-3 (gna-3) gene	guanine nucleotide-binding protein (Gna11) gene	1	2	1	2	41	116	45	62	3	7	1
AF233744	D45415	Homo sapiens	Arabidopsis thaliana	3	5	LLQ	GGI	IQITTGSKELDKLLQ	GGIETGSITEMFGEF	VKITTGCQALDDLLG	GGIETSAITEAFGEF	1	1	RAD51 gene	ArLIM15 gene for recA-like protein	3	4	6	7	39	31	19	15	5	7	1
AJ242523	AF025313	Chlamydomonas reinhardtii	Tetrahymena thermophila	5	6	LLS	GER	MNTTLDDNKLLTLLS	GERIAMTPAVSLLFE	LNSVLDDNHLLTLPT	GERISFQDNVNFIFE	1	1	partial dhc10 gene for 1 beta dyneinheavy chain	cytoplasmic dynein heavy chain 1b gene	34	35	8	9	78	66	76	160	6	3	1
AF166491	AF062589	Aspergillus oryzae	Arabidopsis thaliana	4	5	LLT	DVR	LKDTTLDELLISLLT	DVRERSKLDPNLVED	FKDTLPDDLLASVLK	AVVERTSLDPSEVGD	0	0	putative 3-ketoacyl-CoA thiolase (kat1) gene	3-keto-acyl-CoA thiolase 2 (PKT2) and3-keto-acyl-CoA-thiolase 1 (PKT1) genes	2	3	3	4	32	283	29	42	6	5	1
AF080683	D10851	Homo sapiens	Arabidopsis	3	5	LMN	KFL	RFGALLSDQGFDLMN	KFLTYFPGRRISAED	LAVPSLSPQGVDLLT	KMLKYNPAERISAKT	2	0	PITSLRE protein kinase (CDC2L1) gene	thaliana CDC2b gene for p34 protein serine/threoninekinase-related protein	17	18	3	4	49	64	47	30	4	5	1
U03615	AF310886	Paramecium tetraurelia	Dictyostelium discoideum	6	2	LNL	WDT	CAQVLYENKMVNLNL	WDTAGQEEYKQLRSI	SANVMIDGKPFNLGL	WDTAGQEDYDRLRPL	2	0	clone plg-5 guanine nucleotide regulatoryprotein gene	RacA (racA) gene	2	3	3	4	34	41	18	44	3	5	1
U22376	AF188677	Human	Arabidopsis thaliana	3	5	LPG	RTD	RLGNRWAEIAKLLPG	RTDNAIKNHWNSTMR	IYGNKWAELMKFLPG	RSDNSIKNHWNSSVK	2	2	(c-myb) gene	putative c-myb-like transcription factor(MYB3R-1) gene	5	6	6	7	73	79	43	606	5	7	1
AF181897	U47117	Homo sapiens	Paramecium tetraurelia	3	6	LPM	VPI	DSFRKLGSLKTALPM	VPIVALTATASSSIR	KVQAKLMESKHALFK	PLINALTQLASKVDN	0	0	WRN (WRN) gene	trichocyst matrix protein (T4-a) gene	17	18	1	2	36	61	207	93	3	4	1
M12130	X52494	Mouse	Arabidopsis	3	5	LPR	AMQ	HVATMVDNELPGLPR	AMQKSGRPLKSLKQR	HIATYFDNELPGQPR	ATQKSGRPIKSICSR	0	0	locus RPII215 polymerase II large subunit gene	thaliana RPB1 gene for the largest subunit of RNApolymerase II	6	7	5	6	54	73	54	73	7	6	1
U13168	X15744	Chlamydomonas reinhardtii	Mouse	5	3	LQI	WDT	IRTVELDGKVIKLQI	WDTAGQERFRTITSS	IRTIELDGKTIKLQI	WDTAGQERFRTITSS	0	0	YptC1 (yptC1) gene	ypt1 gene for ras-related GTP-binding protein	5	6	3	4	16	24	32	32	8	10	0
U13168	AJ278659	Chlamydomonas reinhardtii	Aspergillus niger	5	4	LQI	WDT	IRTVELDGKVIKLQI	WDTAGQERFRTITSS	IRTIELDGKTVKLQI	WDTAGQERFRTITSS	0	0	YptC1 (yptC1) gene	srgB gene for a secretion related GTPase of theYPT/RAB family	5	6	3	4	16	24	16	76	8	10	1
U03623	U13168	Paramecium tetraurelia	Chlamydomonas reinhardtii	6	5	LQI	WDT	TKTVAIGEHNVKLQI	WDTAGQDRFRTITCS	IRTVELDGKVIKLQI	WDTAGQERFRTITSS	0	0	clone plg-13 guanine nucleotide regulatoryprotein gene	YptC1 (yptC1) gene	2	3	5	6	32	46	16	24	2	8	0
U70732	AB007404	Human	Oryza sativa	3	5	LRQ	VLA	DAQAMGQRPITFLRQ	VLALCVNPDLLSSPN	NPQSLGQKPVTFFRE	VIALCDHPCLLEKEE	0	0	glutamate pyruvate transaminase (GPT) gene	gene for alanine aminotransferase	2	3	4	5	30	36	22	20	4	3	1
AF025313	AJ132478	Tetrahymena thermophila	Chlamydomonas reinhardtii	6	5	LTQ	GMD	VHTPLTDKCYLTLTQ	GMDMGYGGNPYGPAG	VYTPLTDKCYLTLTQ	GMALGYGGNPYGPAG	1	0	cytoplasmic dynein heavy chain 1b gene	STF1 gene	3	4	23	24	118	32	78	85	9	10	1
AF176775	AF295529	Emericella nidulans	Mus musculus	4	3	LVK	VWE	QNPVIVSAGWDKLVK	VWELASCRLQTDHIG	SNPIIVSCGWDKLVK	VWNLANCKLKTNHIG	0	0	Gbeta like protein (cpcB) gene	activated protein kinase C receptor (Rack1) gene	3	4	4	5	106	141	32	37	7	6	1
AF106950	AF216641	Filobasidiella neoformans	Homo sapiens	4	3	LVS	WYD	QAGIALNANFVKLVS	WYDNEYGYSRRVCDL	KAGIALNDNFVKLIS	WYDNEYGYSHRVVDL	1	2	glyceraldehyde-3-phosphate dehydrogenase(GPD) gene	spermatogenic cell-specific glyceraldehyde 3-phosphatedehydrogenase-2 (GAPDH2) gene	11	12	10	11	39	27	32	24	8	8	1
AF237670	AF020309	Arabidopsis thaliana	Drosophila melanogaster	5	3	LYE	VLA	IMKIVRHPNIVRLYE	VLASPSKIYIVLEFV	NLKLFRHPHIIKLYQ	VISTPSDIFMIMEYV	0	0	serine/threonine protein kinase SOS2 (SOS2)gene	SNF1A/AMP-activated protein kinase (SNF1A)gene	2	3	1	2	21	24	93	489	5	4	1
AF020309	AF237670	Drosophila melanogaster	Arabidopsis thaliana	3	5	LYQ	VIS	NLKLFRHPHIIKLYQ	VISTPSDIFMIMEYV	IMKIVRHPNIVRLYE	VLASPSKIYIVLEFV	0	0	SNF1A/AMP-activated protein kinase (SNF1A)gene	serine/threonine protein kinase SOS2 (SOS2)gene	1	2	2	3	93	489	21	24	5	4	1
AF049106	AF095900	Glycine max	Schizosaccharomyces pombe	5	4	MAK	AGF	DIQPLVCDNGTGMAK	AGFAGDVAPRAVFPS	ESAPIVLDNGTGFVK	VGYAKDNFPRFQFPS	0	0	actin 4 (SAc4) gene	actin-related protein 2 (arp2) gene	1	2	1	2	20	131	16	374	5	6	1
U73686	AB027472	Dictyostelium discoideum	Schizosaccharomyces pombe	2	4	MIE	DIG	KEIACMSVTIKNMIE	DIGESDAPIPLPNVT	QLIAERSMLIKNMLE	DVGEINVPIPLPNVS	1	1	cytosolic glycoprotein FP21 (fpa2) gene	genes for p19/Skp1 homolog and centromereprotein Mis12	1	2	2	3	32	130	16	123	4	7	1
X08067	AB017910	Caenorhabditis elegans	Dictyostelium discoideum	3	2	MIY	TYS	VLGNLKDRYKDLMIY	TYSGLFCVVINPYKR	ILNNLGLRYKSDQIY	TYIGNVLISINPYKE	0	0	early switch (xol-1) gene exons 1-7	myoM gene	2	3	1	2	71	52	89	1586	6	5	1
AB038376	L77973	Mus musculus	Schizosaccharomyces pombe	3	4	MKK	AYE	RYTTFSKRKTGIMKK	AYELSTLTGTQVLLL	RQNTFTKRKAGIFKK	ANELALLTGSEVMVL	0	0	srf gene for serum response factor	map1 gene	1	2	1	2	167	89	48	73	6	5	1
AB027472	U73686	Schizosaccharomyces pombe	Dictyostelium discoideum	4	2	MLE	DVG	QLIAERSMLIKNMLE	DVGEINVPIPLPNVS	KEIACMSVTIKNMIE	DIGESDAPIPLPNVT	1	1	genes for p19/Skp1 homolog and centromereprotein Mis12	cytosolic glycoprotein FP21 (fpa2) gene	2	3	1	2	16	123	32	130	4	7	1
M12130	X52494	Mouse	Arabidopsis	3	5	NID	RLQ	ANMTFAEIVTPFNID	RLQELVRRGNSQYPG	LNLTYPETVTPYNIE	RLKELVDYGPHPPPG	2	2	locus RPII215 polymerase II large subunit gene	thaliana RPB1 gene for the largest subunit of RNApolymerase II	7	8	6	7	73	45	73	188	5	4	1
X52494	M12130	Arabidopsis	Mouse	5	3	NIE	RLK	LNLTYPETVTPYNIE	RLKELVDYGPHPPPG	ANMTFAEIVTPFNID	RLQELVRRGNSQYPG	2	2	thaliana RPB1 gene for the largest subunit of RNApolymerase II	locus RPII215 polymerase II large subunit gene	6	7	7	8	73	188	73	45	5	4	1
U15802	D10850	Paramecium tetraurelia	Arabidopsis	6	5	NIV	KLM	REISLLKELNHPNIV	KLMEVVHSNKKLVLV	REISLLKEMQHSNIV	KLQDVVHSEKRLYLV	2	2	cell cycle control CDC2 (cdc2) gene	thaliana CDC2a gene for p34 protein serine/threoninekinase	3	4	2	3	42	239	61	41	8	7	1
D26605	D10850	Mouse	Arabidopsis	3	5	NIV	RLH	REICLLKELKHKNIV	RLHDVLHSDKKLTLV	REISLLKEMQHSNIV	KLQDVVHSEKRLYLV	2	2	cyclin-dependent kinase 5 (CDK5) gene	thaliana CDC2a gene for p34 protein serine/threoninekinase	3	4	2	3	22	21	61	41	7	6	0
M13352	U12256	Mouse	Filobasidiella neoformans	3	4	NPK	DLP	NPDDRRIIMCAWNPK	DLPLMALPPCHALCQ	NPTDRRIILSAWNPK	DLPLMALPPCHMFCQ	1	1	thymidylate synthase gene	thymidylate synthase gene	4	5	2	3	34	59	159	139	7	8	1
AF035011	X52475	Plasmodium falciparum	Schizosaccharomyces	6	4	NYQ	STI	IITRFMYDTFDNNYQ	STIGIDFLSKTLYLD	LITRFMYDQFDNTYQ	ATIGIDFLSKTMYLE	0	0	GTP binding protein (rab6) gene	pombe ryh1 gene for the GTP-binding proteinryh1p	3	4	1	2	22	75	41	53	8	8	1
M28542	AB015045	Rattus norvegicus	Arabidopsis thaliana	3	5	PAQ	WEF	GIKITGTNAEVMPAQ	WEFQIGPCEGIRMGD	GINISGTNGEVMPGQ	WEFQVGPSVGIDAGD	0	0	glutamine synthetase gene	gene for Glutamine Synthetase	4	5	6	7	43	66	43	25	7	6	1
AL022326	M32655	Human	Arabidopsis thaliana	3	5	PGS	KVN	AGMTHIVREVDRPGS	KVNKKEVVEAVTIVE	AGMTHIVRDVEKPGS	KLHKKETCEAVTIIE	1	1	DNA sequence from clone RP3-333H23 on chromosome 22q12.1-12.3Contains the (possibly alternatively spliced) RPL3 gene for 60SRibosomal Protein L3 and t	ribosomal protein gene	2	3	2	3	64	56	37	102	9	7	1
AF048704	AF256536	Homo sapiens	Arabidopsis thaliana	3	5	PIN	GFQ	GQELKDKSRLRYPIN	GFQALVLTALLVGLG	GVLLSDGSQLRYRCN	GLLALILLVAILGIC	1	1	lamin B receptor homolog TM7SF2 gene	sterol C-14 reductase FACKEL (FK) gene	1	2	2	3	235	65	39	24	5	2	1
AJ252215	Z67748	Arabidopsis thaliana	M.musculus	5	3	PKK	VLV	MITHLPLCSIPNPKK	VLVIGGGDGGVLREV	MIANLPLCSHPNPRK	VLIIGGGDGGVLREV	0	0	spdsyn1 gene for spermidine synthase	spermidine synthase gene	3	4	2	3	41	35	41	31	7	10	1
Y11349	U15971	D.melanogaster	Oryza sativa	3	5	PPK	VRF	LEIKVPETYPFNPPK	VRFITRIWHPNISSV	VSIHFPPDYRFNRPK	VAFKTKVFHPNINSN	0	0	UbcD4 gene encoding ubiquitin conjugating enzyme	ubiquitin conjugating enzyme (UBC) gene	2	3	2	3	51	127	39	35	3	5	1
Y07611	U10549	M.musculus	Aspergillus niger	3	4	PRA	VFY	LMLHIHSDVFSEPRA	VFYSACVVLGLQFLH	LMLHIQRGQFGLKRA	QFYAAEVLLALKYFH	2	2	PKN gene and gene for prostanoid EP1 receptor	protein kinase C (pkcA) gene	1	2	6	7	58	21	176	68	6	4	1
Z67748	AJ252215	M.musculus	Arabidopsis thaliana	3	5	PRK	VLI	MIANLPLCSHPNPRK	VLIIGGGDGGVLREV	MITHLPLCSIPNPKK	VLVIGGGDGGVLREV	0	0	spermidine synthase gene	spdsyn1 gene for spermidine synthase	2	3	3	4	41	31	41	35	7	10	1
AB030490	AB033416	Glycine max	Fusarium oxysporum	5	4	PRM	GPT	VTGMEVAEIDGAPRM	GPTFGAMMISGQKAA	VGGMELSEVDGANRM	GPTFGAMALSGLKAA	0	1	SG-05 gene for thiamin biosynthetic enzyme	sti35 gene for stress-responsive gene product	2	3	1	2	163	51	289	31	6	7	1
AF072340	AF104238	Ajellomyces capsulatus	Homo sapiens	4	3	PTI	GFN	YKLKLGEIVTTIPTI	GFNVETVEYKNIQFT	YKLKLGEIVTTIPTI	GFNVETVEYKNICFT	1	1	D20 ADP-ribosylation factor (Arf) gene	ADP-ribosylation factor 4 (ARF4) gene	1	2	2	3	32	61	27	37	10	9	1
U28333	D83135	Emericella nidulans	Chicken	4	3	PTL	QNI	TPGASAPGSGIVPTL	QNIVATVNLDCRLDL	PATPASESSGIVPQL	QNIVSTVNLGCKLDL	2	2	TATA-box binding protein (TBP) gene	TBP gene	1	2	2	3	95	30	110	29	2	8	1
U31445	AF030290	Paramecium tetraurelia	Arabidopsis thaliana	6	5	PVA	ICG	LNNEDNVIRVEAPVA	ICGDIHGQFYDLMEV	LVEESNVQRVDAPVT	ICGDIHGQFYDMKEL	0	0	macronuclear PPX homolog (ppx1) gene	protein phosphatase X isoform 2 (PPX2) gene	1	2	1	2	47	59	47	51	6	7	1
U31445	AF005884	Paramecium tetraurelia	Fugu rubripes	6	3	PVA	ICG	LNNEDNVIRVEAPVA	ICGDIHGQFYDLMEV	LVEESNVQRVDSPVT	VCGDIHGQFYDLKEL	0	0	macronuclear PPX homolog (ppx1) gene	serine/threonine phosphatase (PPX) gene	1	2	2	3	47	59	18	17	6	8	0
X82001	AF083439	A.thaliana	Homo sapiens	5	3	QDK	VYS	DYKLGALCMQWLQDK	VYSIREAAAAANNLK	DEKLNSLCMAWLVDH	VYAIREAATNNLMKL	0	1	gene for 65 kDa regulatory subunit of proteinphosphatase 2A	protein phosphatase 2A regulatory subunit A betaisoform (PPP2R1B) gene	8	9	11	12	61	33	20	52	6	3	1
AB017910	U35816	Dictyostelium discoideum	Drosophila melanogaster	2	3	QIY	TYI	ILNNLGLRYKSDQIY	TYIGNVLISINPYKE	VLHNIKDRYYSGLIY	TYSGLFCVVVNPYKK	0	0	myoM gene	nonmuscle myosin-II heavy chain (zip) gene	1	2	3	4	89	1586	72	52	4	4	1
AJ001100	U62484	Arabidopsis thaliana	Ustilago maydis	5	4	QLQ	AAG	DEETQHGPFPVEQLQ	AAGIASVDVKKLRDA	DMGEAFGPLPVSKLE	EFGISSSDCKKLAES	0	0	RAD51 gene	Rad51 gene	1	2	1	2	32	48	29	310	4	5	1
X52954	M12130	Arabidopsis	Mouse	5	3	QPR	ATQ	HIATYFDNELPGQPR	ATQKSGRPIKSICSR	HVATMVDNELPGLPR	AMQKSGRPLKSLKQR	0	0	thaliana rpII gene for RNA polymerase large subunit (EC2.7.7.6)	locus RPII215 polymerase II large subunit gene	5	6	6	7	54	85	54	73	7	6	1
AF063403	AF175431	Zea mays	Mus musculus	5	3	QQA	GVS	IFAGCGGLSEGLQQA	GVSFTKWAIEYEEPA	VFSGCGGLSEGFHQA	GISETLWAIEMWDPA	1	1	putative cytosine-5 DNA methyltransferase (ZMET1) gene	DNA methyltransferase (Dnmt1) gene	4	5	28	29	64	37	43	94	8	6	1
D86995	Y11840	Homo sapiens	Arabidopsis	3	5	RAI	GDV	DCWRVNGTLAVSRAI	GDVFQKPYVSGEADA	NGARVFGVLAMSRSI	GDRYLKPSVIPDPEV	1	1	immunoglobulin lambda gene locus DNA	thaliana ABI2 gene	5	6	3	4	31	127	35	118	5	3	1
AF178537	X51528	Emericella nidulans	Mouse	4	3	RAK	LKY	RCEALNISGEFFRAK	LKYHAYLRKITRYNP	RCEGINISGNFYRNK	LKYLAFLRKRMNTNP	1	1	ribosomal protein L13a (rpl13a) gene	gene for tum- transplantation antigen P198	2	3	3	4	45	104	22	34	7	5	1
AF256536	AF048704	Arabidopsis thaliana	Homo sapiens	5	3	RCN	GLL	GVLLSDGSQLRYRCN	GLLALILLVAILGIC	GQELKDKSRLRYPIN	GFQALVLTALLVGLG	1	1	sterol C-14 reductase FACKEL (FK) gene	lamin B receptor homolog TM7SF2 gene	2	3	1	2	39	24	235	65	5	2	1
AF310890	AF115469	Dictyostelium discoideum	Arabidopsis thaliana	2	5	RDK	WAP	FSTISQSSYEAIRDK	WAPEVNHYIPDVPSI	FSLISKASYENIHKK	WLPELKHYAPGIPIV	0	0	PcmA (pcmA) and RacE (racE) genes	cultivar Landsberg erecta Arac2 (Arac2) gene	4	5	3	4	29	119	37	21	7	4	1
U13168	X15744	Chlamydomonas reinhardtii	Mouse	5	3	RFA	DDT	GDSGVGKSCLLLRFA	DDTYTESYISTIGVD	GDSGVGKSCLLLRFA	DDTYTESYISTIGVD	0	0	YptC1 (yptC1) gene	ypt1 gene for ras-related GTP-binding protein	3	4	2	3	19	16	25	32	10	10	1
AF107254	U42724	Emericella nidulans	Arabidopsis thaliana	4	5	RGD	GTG	IKDFMIQGGDFTRGD	GTGGKSIYGAKFKDE	IKDFMIQGGDFTEGN	GTGGISIYGAKFEDE	1	0	cyclophilin B (cypB) gene	cyclophilin (ROC4) gene	4	5	4	5	35	48	30	18	10	9	1
X52649	X12945	S.cerevisiae	D.melanogaster	4	3	RGI	DVK	RSPIMVATDVAARGI	DVKGINYVINYDMPG	SMKVLIATSVASRGL	DIKNIKHVINYDMPS	1	1	p68 gene	vasa gene (exons 1 and 2)	1	2	5	6	424	122	71	91	3	7	1
X12945	X52649	D.melanogaster	S.cerevisiae	3	4	RGL	DIK	SMKVLIATSVASRGL	DIKNIKHVINYDMPS	RSPIMVATDVAARGI	DVKGINYVINYDMPG	1	1	vasa gene (exons 1 and 2)	p68 gene	5	6	1	2	71	91	424	122	3	7	1
AF096318	U42724	Aspergillus niger	Arabidopsis thaliana	4	5	RHN	GTG	IPQFMLQGGDFTRHN	GTGGRSIYGEKFADE	IKDFMIQGGDFTEGN	GTGGISIYGAKFEDE	0	0	cyclophilin-like peptidyl prolyl cis-transisomerase (cypH) gene	cyclophilin (ROC4) gene	2	3	4	5	57	35	30	18	7	8	1
AF229111	AB017910	Homo sapiens	Dictyostelium discoideum	3	2	RIY	TYV	LLHNIKVRYSKDRIY	TYVANILIAVNPYFD	ILNNLGLRYKSDQIY	TYIGNVLISINPYKE	0	0	myosin VI (MYO6) gene	myoM gene	3	4	1	2	25	43	89	1586	4	5	1
U15971	S56051	Oryza sativa	Caenorhabditis elegans	5	3	RPK	VAF	VSIHFPPDYRFNRPK	VAFKTKVFHPNINSN	LTIHFPTDYPFKPPK	VAFTTRIYHPNINSN	0	0	ubiquitin conjugating enzyme (UBC) gene	ubiquitin-conjugating enzyme (ubc-2) gene	2	3	2	3	39	35	58	35	6	7	1
AF030978	AJ291510	Paramecium tetraurelia	Aspergillus nidulans	6	4	RQT	FIQ	NQAGIMEVDENLRQT	FIQFDPAPRSENESV	NQAAIMEIDEHLKYT	FLQFDPCPRAGEPMV	2	2	serine-threonine phosphoprotein phosphatase(pp2r-1) gene	pphA gene for protein phosphatase 2a	6	7	5	6	39	24	24	24	8	4	1
Y11840	D86995	Arabidopsis	Homo sapiens	5	3	RSI	GDR	NGARVFGVLAMSRSI	GDRYLKPSVIPDPEV	DCWRVNGTLAVSRAI	GDVFQKPYVSGEADA	1	1	thaliana ABI2 gene	immunoglobulin lambda gene locus DNA	3	4	5	6	35	118	31	127	5	3	1
U27980	AF182035	Arabidopsis thaliana	Homo sapiens	5	3	RTT	GIV	AIQAVLSLYASGRTT	GIVLDSGDGVSHTVP	AIQAVLSLYASGRTT	GIVLDSGDGVTHNVP	1	1	actin-4 (ACT4) gene	skeletal muscle alpha-actin gene (ACTA1)	2	3	2	3	131	205	108	54	10	8	1
AF145302	AB008545	Arabidopsis thaliana	Schizosaccharomyces pombe	5	4	RYD	EMV	QVYLAKLSEQTERYD	EMVEAMKKVAQLDVE	AVYLAKLAEQAERYE	GMVENMKSVASTDQE	1	1	14-3-3 protein GF14 epsilon (GRF10) gene	dmc1 and rad24 genes	1	2	1	2	22	102	23	247	8	6	1
AF145302	U84898	Arabidopsis thaliana	Drosophila melanogaster	5	3	RYD	EMV	QVYLAKLSEQTERYD	EMVEAMKKVAQLDVE	NVYKAKLAEQAERYD	EMVEAMKKVASMDVE	1	1	14-3-3 protein GF14 epsilon (GRF10) gene	14-3-3 epsilon isoform gene	1	2	1	2	22	102	21	157	7	8	0
U20806	U56090	Dictyostelium discoideum	Neurospora crassa	2	4	SAA	YFF	YRMKDKFYQLNDSAA	YFFDNIGRFANENYV	CFKRSREYQLNDSAR	YYFDNIARIAAPDYM	2	2	guanine nucleotide-binding protein alphasubunit 5 (G alpha 5) gene	G protein alpha subunit (gna-1) gene	2	3	2	3	51	199	114	186	3	4	1
AF281862	U37413	Neurospora crassa	Mus musculus	4	3	SAE	YFF	LMERQTEFYLMDSAE	YFFTEVMRIVAEDYR	CYDRRREFQLSDSAK	YYLTDVDRIATVGYL	2	2	G protein alpha subunit GNA-3 (gna-3) gene	guanine nucleotide-binding protein (Gna11) gene	2	3	3	4	116	43	51	43	4	4	0
L07286	M13362	Schistosoma mansoni	Emericella nidulans	3	4	SDE	LIA	LGHSERRNIFGESDE	LIAEKVQHALAEGLS	LGHSERRVILKETDE	FIARKTKAAIEGGLQ	0	0	triose phosphate isomerase (SGTPI) gene exon 6	tpiA gene for triosephosphate isomerase	3	4	2	3	29	44	94	25	8	3	1
L31777	L04967	Mus musculus	Oryza sativa	3	5	SDE	LIG	LGHSERRHVFGESDE	LIGQKVSHALAEGLG	LGHSERRSLLGESNE	FVGDKVAYALSQGLK	0	0	triosephosphate isomerase (tpi) gene	triosephosphate isomerase (Rictipi2) gene	2	3	4	5	29	44	29	44	7	5	0
U03025	U46165	Aspergillus nidulans	Human	4	3	SEQ	EGE	GNKCDLDKERVVSEQ	EGESLARQFGCKFIE	GNKSDLVRSREVSVD	EGRACAVVFDCKFIE	1	1	Ras-like protein gene	Rad GTPase gene	3	4	3	4	92	78	68	92	6	7	1
AB026534	AF175211	Lordiphosa stackelbergi	Drosophila melanogaster	2	3	SIA	KLA	SASKAAVVSFTQSIA	KLANITGVTAFTVNP	SGTKAAVVNFTSSLA	KLAPITGVTAYTVNP	0	0	gene for alcohol dehydrogenase	alcohol dehydrogenase (Adh) gene	2	3	2	3	135	82	135	88	7	9	1
U41221	AJ245967	Human	Arabidopsis	3	5	SIL	RSA	VSTFMAEMLETASIL	RSATKDSLIIIDELG	QSTFLTELSETAVML	TSATRNSLVVLDELG	2	0	mutator hMSH2 gene	thaliana msh6-1 gene for mismatch repair proteinmsh6-1	13	14	17	18	68	83	46	26	5	6	1
AF264877	AF163763	Zea mays	Homo sapiens	5	3	SIQ	GRG	DKPFLMPIEDVFSIQ	GRGTVVTGRVEQGTI	DKPLRLPLQDVYKIG	GIGTVPVGRVETGIL	0	1	translational elongation factor EF-TuM gene	elongation factor 1 A-2 (EF1A-2) gene	7	8	4	5	69	28	50	86	5	5	1
L19351	AF294366	Arabidopsis thaliana	Homo sapiens	5	3	SIQ	SLL	WSPIYDVAAILTSIQ	SLLCDPNPNSPANSE	WSPTYDVSSILTSIQ	SLLDEPNPNSPANSQ	0	0	16kDa ubiquitin conjugating enzyme (UBC1)gene	ubiquitin-conjugating enzyme HR6A gene	4	5	5	6	30	42	30	42	7	9	1
Y17611	AB026534	Drosophila	Lordiphosa stackelbergi	3	2	SLA	KLT	SASKAAVVSFTSSLA	KLTPITGVTAYSINP	SASKAAVVSFTQSIA	KLANITGVTAFTVNP	0	0	funebris Adh and Adhr genes	gene for alcohol dehydrogenase	2	3	2	3	135	88	135	82	10	7	1
AF124524	AJ224112	Arabidopsis thaliana	Homo sapiens	5	3	SLK	QDL	DERQEVLMLVTNSLK	QDLNHSNQYVVGLAL	DERQDVHLLMTNCIK	NDLNHSTQFVQGLAL	2	2	gamma-adaptin 1 gene	gamma-adaptin gene	2	3	2	3	101	48	41	72	6	7	1
U53856	AL133324	Arabidopsis thaliana	Human	5	3	SLS	RTK	DRVSLDGKFLQDSLS	RTKKVDVFTSRLLDI	DAVSQNAAFLEQTLS	STIKQDDFTARLFDI	2	2	glutathione synthetase (gsh2) gene	DNA sequence from clone RP5-1161H23 on chromosome 20 Containspart of a novel gene similar to acetyl-coenzyme A synthetase	2	3	2	3	56	26	48	26	5	7	1
L04967	L31777	Oryza sativa	Mus musculus	5	3	SNE	FVG	LGHSERRSLLGESNE	FVGDKVAYALSQGLK	LGHSERRHVFGESDE	LIGQKVSHALAEGLG	0	0	triosephosphate isomerase (Rictipi2) gene	triosephosphate isomerase (tpi) gene	4	5	2	3	29	44	29	44	7	5	1
AF304518	AB016991	Oryza sativa	Neurospora crassa	5	4	SSQ	EAQ	GNKADLHKNRHVSSQ	EAQEYAEKNNMVFIE	GNKYDLRGERVVSEQ	EGQALAAEFGTKYIE	0	1	small GTP-binding protein RAB5B (rab5B) gene	NC-ras gene	6	7	3	4	30	29	92	79	6	3	1
U46165	AB016991	Human	Neurospora crassa	3	4	SVD	EGR	GNKSDLVRSREVSVD	EGRACAVVFDCKFIE	GNKYDLRGERVVSEQ	EGQALAAEFGTKYIE	1	1	Rad GTPase gene	NC-ras gene	3	4	3	4	68	92	92	79	6	5	1
AF012278	AF020308	Schizosaccharomyces pombe	Mus musculus	4	3	SWQ	DLK	FRLIVENLSEDVSWQ	DLKDVMRKAGEPTFT	NRLIVENLSSRVSWQ	DLKDFMRQAGEVTFA	0	0	putative pre-mRNA splicing factor (srp2)gene	HRS gene	7	8	4	5	24	24	24	24	8	7	1
X15549	AF204967	D.melanogaster	Arabidopsis thaliana	3	5	TAE	VLE	AAVYSAAILEYLTAE	VLELAGNASKDLKVK	APVYLAAVLEYLAAE	VLELAGNAARDNKKT	0	0	H2AvD gene for histone H2A variant	histone H2A (rat5) gene	3	4	1	2	38	76	63	67	7	5	1
X15744	U13168	Mouse	Chlamydomonas reinhardtii	3	5	TAK	EFA	CDLTTKKVVDYTTAK	EFADSLGIPFLETSA	SDLTSKKVVEYSVAK	AFADEIGIPFLETSA	0	0	ypt1 gene for ras-related GTP-binding protein	YptC1 (yptC1) gene	5	6	7	8	44	65	52	34	7	9	1
X15744	AJ278659	Mouse	Aspergillus niger	3	4	TAK	EFA	CDLTTKKVVDYTTAK	EFADSLGIPFLETSA	SDMEDKKVVEYTVAK	EFADSLGIPFLETSA	0	0	ypt1 gene for ras-related GTP-binding protein	srgB gene for a secretion related GTPase of theYPT/RAB family	5	6	4	5	44	65	76	64	5	10	0
J05666	U34755	Human	Glycine max	3	5	TCN	VCS	CHEGFTLNSDGKTCN	VCSGGGGSSATDLVF	KWRGDSALSDGKLQN	VDLIGGYYDAGDNVK	1	0	cartilage matrix protein (CMP) gene	cellulase gene	4	5	1	2	42	139	80	71	3	4	1
AF233744	AJ001100	Homo sapiens	Arabidopsis thaliana	3	5	TCQ	LPI	TGKTQICHTLAVTCQ	LPIDRGGGEGKAMYI	SGKTQLCHTLCVTCQ	LPMDQGGGEGKAMYI	0	0	RAD51 gene	RAD51 gene	4	5	4	5	31	31	31	31	8	10	1
D10019	L07286	Emericella nidulans	Schistosoma mansoni	4	3	TDE	FIA	LGHSERRVILKETDE	FIARKTKAAIEGGLQ	LGHSERRNIFGESDE	LIAEKVQHALAEGLS	0	0	tpiA gene for triosephosphate isomerase	triose phosphate isomerase (SGTPI) gene exon 6	2	3	3	4	94	25	29	44	8	3	1
X52099	X15744	Schizosaccharomyces	Mouse	4	3	TDQ	DSF	RGAHGIIIVYDVTDQ	DSFNNVKQWLQEIDR	RGAHGIIVVYDVTDQ	ESFNNVKQWLQEIDR	1	0	pombe ypt1 gene	ypt1 gene for ras-related GTP-binding protein	4	5	4	5	32	110	32	44	9	10	1
X52099	U13169	Schizosaccharomyces	Chlamydomonas reinhardtii	4	5	TDQ	DSF	RGAHGIIIVYDVTDQ	DSFNNVKQWLQEIDR	RGAVGALLVYDITKS	VTFENVERWLKELRD	1	1	pombe ypt1 gene	YptC6 (yptC6) gene	4	5	3	4	32	110	42	25	6	4	1
U89950	AB016991	Mus musculus	Neurospora crassa	3	4	TIE	DSY	LIQNHFVDEYDPTIE	DSYRKQVVIDGETCL	LIQGHFLDEYDPTIE	DSYRKQCTIDNEVAL	0	1	c-H-ras gene	NC-ras gene	1	2	2	3	37	60	38	92	8	5	1
AL121928	AF113908	Human	Emericella nidulans	3	4	TIE	IGP	TEKAQYYLPDGSTIE	IGPSRFRAPELLFRP	SKHADYVLPDGHKIK	IGQERFRAPEILFDP	0	0	DNA sequence from clone RP11-18I14 on chromosome 10 Containsthe GBF1 gene for golgi-specific brefeldin A resistance factor 1(SEC7 domain family member	actin-related protein (nudK) gene	7	8	1	2	31	58	255	105	5	8	1
D00710	AF212996	A.thaliana	Neurospora crassa	5	4	TKA	DLV	KTLSIIDSGIGMTKA	DLVNNLGTIARSGTK	KTLTIRDTGIGMTKA	DLVNNLGTIARSGTK	1	0	HSP81-1 gene for 81kDa heat-shock protein	heat shock protein 80 gene	2	3	1	2	47	94	90	121	7	10	1
U13169	X52099	Chlamydomonas reinhardtii	Schizosaccharomyces	5	4	TKS	VTF	RGAVGALLVYDITKS	VTFENVERWLKELRD	RGAHGIIIVYDVTDQ	DSFNNVKQWLQEIDR	1	1	YptC6 (yptC6) gene	pombe ypt1 gene	3	4	4	5	42	25	32	110	6	4	0
U13169	X15744	Chlamydomonas reinhardtii	Mouse	5	3	TKS	VTF	RGAVGALLVYDITKS	VTFENVERWLKELRD	RGAHGIIVVYDVTDQ	ESFNNVKQWLQEIDR	1	0	YptC6 (yptC6) gene	ypt1 gene for ras-related GTP-binding protein	3	4	4	5	42	25	32	44	6	4	1
AF005883	AF030289	Fugu rubripes	Arabidopsis thaliana	3	5	TLK	VRF	GYYSVETVTLLVTLK	VRFPERITILRGNHE	GYYSVETFLLLLALK	VRYPDRITLIRGNHE	0	0	serine/threonine phosphatase (PP2A beta) gene	protein phosphatase X isoform 1 (PPX1) gene	3	4	2	3	57	58	51	21	8	8	1
AL133324	U53856	Human	Arabidopsis thaliana	3	5	TLS	STI	DAVSQNAAFLEQTLS	STIKQDDFTARLFDI	DRVSLDGKFLQDSLS	RTKKVDVFTSRLLDI	2	2	DNA sequence from clone RP5-1161H23 on chromosome 20 Containspart of a novel gene similar to acetyl-coenzyme A synthetase	glutathione synthetase (gsh2) gene	2	3	2	3	48	26	56	26	5	7	1
U13170	AF079459	Chlamydomonas reinhardtii	Drosophila melanogaster	5	3	TMQ	IWD	LTKEIEVDDKKVTMQ	IWDTAGQERFQSLGS	CTKEVVVNDRVVTMQ	IWDTAGQERFQSLGV	0	0	YptC5 (yptC5) gene	small ras-like GTPase (rab7) gene	2	3	1	2	43	49	60	119	5	9	1
AF062589	X65140	Arabidopsis thaliana	H.sapiens	5	3	TTA	GNA	AKLKTVFKQNGSTTA	GNASQISDGAGAVLL	AKLKPAFKKDGSTTA	GNSSQVSDGAAAILL	1	1	3-keto-acyl-CoA thiolase 2 (PKT2) and3-keto-acyl-CoA-thiolase 1 (PKT1) genes	ACAA gene (exons 1 & 2) for peroxisomal 3-oxoacyl-CoAthiolase	9	10	8	9	44	32	64	60	6	7	1
AJ001100	AF233744	Arabidopsis thaliana	Homo sapiens	5	3	TTT	RLA	FKPIGGNIMAHATTT	RLALRKGRAEERICK	KKPIGGNIIAHASTT	RLYLRKGRGETRICK	2	2	RAD51 gene	RAD51 gene	8	9	8	9	40	41	40	41	8	8	1
L41253	Y00371	Lycopersicon esculentum	Human	5	3	TVF	DAK	AAKNQVAMNPTNTVF	DAKRLIGRRFSDPSV	AAKNQVAMNPTNTVF	DAKRLIGRRFDDAVV	1	1	Hsc70 gene	hsc70 gene for 71 kd heat shock cognate protein	1	2	1	2	71	580	68	69	10	7	1
X52475	AF035011	Schizosaccharomyces	Plasmodium falciparum	4	6	TYQ	ATI	LITRFMYDQFDNTYQ	ATIGIDFLSKTMYLE	IITRFMYDTFDNNYQ	STIGIDFLSKTLYLD	0	0	pombe ryh1 gene for the GTP-binding proteinryh1p	GTP binding protein (rab6) gene	1	2	3	4	41	53	22	75	8	8	1
AF233744	AJ001100	Homo sapiens	Arabidopsis thaliana	3	5	VAE	RYG	TEGTFRPERLLAVAE	RYGLSGSDVLDNVAY	AEGTFRPQRLLQIAD	RFGLNGADVLENVAY	2	2	RAD51 gene	RAD51 gene	5	6	5	6	31	38	31	38	8	8	1
U03622	X52099	Paramecium tetraurelia	Schizosaccharomyces	6	4	VDF	KFK	DKFSENYISTIGVDF	KFKTFQLDGKGLKLQ	DTYTESYISTIGVDF	KIRTFELEGKTVKLQ	2	0	clone plg-12 guanine nucleotide regulatoryprotein gene	pombe ypt1 gene	1	2	2	3	25	37	42	16	6	6	1
U13168	AJ278659	Chlamydomonas reinhardtii	Aspergillus niger	5	4	VDF	KIR	DTYTESYISTIGVDF	KIRTVELDGKVIKLQ	DTYTESYISTIGVDF	KIRTIELDGKTVKLQ	0	0	YptC1 (yptC1) gene	srgB gene for a secretion related GTPase of theYPT/RAB family	4	5	2	3	16	16	42	16	10	8	1
AF083439	AJ243829	Homo sapiens	Oryza sativa	3	5	VDH	VYA	DEKLNSLCMAWLVDH	VYAIREAATNNLMKL	DDKLGALCMQWLEDK	VFSIRDAAANNLKRL	1	0	protein phosphatase 2A regulatory subunit A betaisoform (PPP2R1B) gene	RPA gene for protein phosphatase 2A A subunit	11	12	8	9	20	52	61	31	6	6	1
AJ252215	Z67748	Arabidopsis thaliana	M.musculus	5	3	VFQ	SAT	LFQGKSDYQDVIVFQ	SATYGKVLVLDGVIQ	LHHRRSRYQDILVFR	SKTYGNVLVLDGVIQ	0	2	spdsyn1 gene for spermidine synthase	spermidine synthase gene	2	3	1	2	26	41	55	41	5	9	1
AL049812	AJ006309	Human	Arabidopsis thaliana	3	5	VHC	LNG	QEQYDGREGRTVVHC	LNGGGRSGTFCAICS	LYQVPPSLGPIIVHC	SAGIGRTGTYCAIHN	2	2	DNA sequence from clone RP5-1121H13 on chromosome 20q12Contains a pseudogene similar to intermediate filament proteins	gene encoding protein tyrosine phosphatase	1	2	6	7	52	46	49	48	2	6	1
AF275150	AJ006309	Homo sapiens	Arabidopsis thaliana	3	5	VHC	SAG	WLDQTMEGGPPIVHC	SAGVGRTGTLIALDV	LYQVPPSLGPIIVHC	SAGIGRTGTYCAIHN	2	2	transmembrane-type protein tyrosine phosphatase H(PTPRH) gene	gene encoding protein tyrosine phosphatase	18	19	6	7	53	46	49	48	2	5	1
L31777	L04967	Mus musculus	Oryza sativa	3	5	VIA	DNV	GITEKVVFEQTKVIA	DNVKDWSKVVLAYEP	GSTMDVVAAQTKAIS	ERIKDWTNVVVAYEP	1	1	triosephosphate isomerase (tpi) gene	triosephosphate isomerase (Rictipi2) gene	3	4	5	6	44	29	44	32	5	7	1
AF111133	AF031162	Ipomoea platensis	Oryza sativa	2	5	VIL	GTG	AISKFISMNVQIVIL	GTGKKKFEQQIEQLE	AIPELMQEDVQIVLL	GTGKKKFEKLLKSME	0	0	granule-bound starch synthase (waxy) gene	granule-bound starch synthase (Waxy) gene	2	3	9	10	59	47	59	64	3	4	1
AF062589	AF166491	Arabidopsis thaliana	Aspergillus oryzae	5	4	VLK	AVV	FKDTLPDDLLASVLK	AVVERTSLDPSEVGD	LKDTTLDELLISLLT	DVRERSKLDPNLVED	0	0	3-keto-acyl-CoA thiolase 2 (PKT2) and3-keto-acyl-CoA-thiolase 1 (PKT1) genes	putative 3-ketoacyl-CoA thiolase (kat1) gene	3	4	2	3	29	42	32	283	6	5	1
AF042670	AL137141	Arabidopsis thaliana	Human	5	3	VLL	CKL	HSNQLYELVKDGVLL	CKLINVAVPGTIDER	NTNDLFNAVGDGIVL	CKMINLSVPDTIDER	2	2	fimbrin 1 gene	DNA sequence from clone RP11-139H14 on chromosome 13 Containsthe LCP1 (lymphocyte cytosolic protein 1 (L-plastin)) gene	3	4	4	5	62	58	44	28	3	7	1
X52100	AF127669	Schizosaccharomyces	Mus musculus	4	3	VLT	EIF	MDASNVEEAFQTVLT	EIFRIVSNRSLEAGD	LDSTNVEAAFQTILT	EIYRIVSQKHMSDRR	1	1	pombe ypt3 gene	small GTPase (Rab11a) gene	2	3	4	5	27	45	27	46	6	2	1
AF030978	AF005882	Paramecium tetraurelia	Fugu rubripes	6	3	VMD	GYS	NKLKMIARAHQLVMD	GYSLAHERNVVTIFS	NRLTLVSRAHQLVME	GYNWCHERNVVTIFS	0	0	serine-threonine phosphoprotein phosphatase(pp2r-1) gene	serine/threonine phosphatase (PP2A alpha) gene	5	6	5	6	84	39	54	39	5	10	1
U15971	S56051	Oryza sativa	Caenorhabditis elegans	5	3	VSK	VLL	DILKEQWSPALTVSK	VLLSICSLLTVPNPD	DILRSQWSPALTISK	VLLSICSLLCDPNPD	0	1	ubiquitin conjugating enzyme (UBC) gene	ubiquitin-conjugating enzyme (ubc-2) gene	3	4	3	4	35	47	35	31	8	8	1
AF222716	U61421	Plasmodium falciparum	Human	6	3	VSQ	EPD	SIEIFLLEKIRVVSQ	EPDERCYHIFYEILK	KIEQYLLEKSRVCRQ	ALDERNYHVFYCMLE	0	0	clone 3D7 unconventional myosin PfM-B gene	myosin VIIa (MYO7A) gene	2	3	4	5	48	44	48	38	6	5	1
AB044970	AF288691	Arabidopsis thaliana	Mus musculus	5	3	VVG	RNI	SEPGTIRGDLAVVVG	RNIIHGSDGPETAKD	AMPGTIRGDFCVEVG	KNVIHGSDSVESAHR	1	2	NDK4 gene for nucleoside diphosphate kinase 4	nucleoside diphosphate kinase C (Nm23-M3) gene	6	7	4	5	38	41	37	39	7	5	1
U03625	U13167	Paramecium tetraurelia	Chlamydomonas reinhardtii	6	5	WDT	AGQ	LKMNDRTIKIQIWDT	AGQESFSSITRSYYK	INIDGKQIKLQIWDT	AGQESFRSITRSYYR	0	0	clone plg-15 guanine nucleotide regulatoryprotein gene	YptC4 (yptC4) gene	1	2	3	4	44	15	47	27	2	8	1
AJ243094	AL021707	Arabidopsis thaliana	Human	5	3	WEQ	LEQ	VLSVYVAMSPAAWEQ	LEQKLLQRLGVLLQN	VVVTKIDMCPANILQ	ETLKLLQRLLKSPGC	0	1	SPL1R2 gene for Spl1-Related2 protein	DNA sequence from clone RP3-508I15 on chromosome 22q12-13Contains the gene for GTPBP1 (GTP binding protein 1)	3	4	4	5	36	39	41	38	3	4	1
AF030290	U31445	Arabidopsis thaliana	Paramecium tetraurelia	5	6	YCY	RCG	NSQIVTVWSAPNYCY	RCGNVAAILELDENL	DNSLVTVWSAPNYCY	RCGNVASILELDENL	2	2	protein phosphatase X isoform 2 (PPX2) gene	macronuclear PPX homolog (ppx1) gene	6	7	4	5	89	27	63	42	6	9	1
AF030290	Y14213	Arabidopsis thaliana	Drosophila	5	3	YCY	RCG	NSQIVTVWSAPNYCY	RCGNVAAILELDENL	NETVLTVWSAPNYCY	RCGNVAAILELNEYL	2	2	protein phosphatase X isoform 2 (PPX2) gene	melanogaster pp4 gene	6	7	1	2	89	27	264	43	6	8	1
L26481	AB030255	Paramecium tetraurelia	Homo sapiens	6	3	YDE	CKR	HECASINRIYGFYDE	CKRRYTIKLWKTFTD	HECASINRIYGFYDE	CKRRYNIKLWKTFTD	1	1	macronuclear phosphoprotein phosphatase 1isozyme omega-1 gene	PPP1CC gene for serine/threonine phosphatase 1 gamma	3	4	3	4	43	110	77	35	10	9	1
AF165306	D00672	Homo sapiens	A.thaliana	3	5	YRQ	GRT	YSRRGIWELLLKYRQ	GRTIILSTHHMDEAD	GNASIFSELEDKIRQ	GHNIVLISNHQSEAD	1	0	ATP cassette binding transporter 1 (ABC1) gene	ATS1 gene for glycerol-3-phosphate acyltransferase	3	4	5	6	46	74	20	34	2	5	1
AF310888	AF338871	Dictyostelium discoideum	Aspergillus nidulans	2	4	YTK	WYP	FSITNPVSFENVYTK	WYPEVMHFCPEVPQI	FAVDSPDSLDNVQEK	WISEVLHFCQGLPII	0	0	RacC (racC) gene	rho GTPase (rhoA) gene	2	3	3	4	82	93	66	45	3	5	1
AF310888	AF115475	Dictyostelium discoideum	Arabidopsis thaliana	2	5	YTK	WYP	FSITNPVSFENVYTK	WYPEVMHFCPEVPQI	FSLISRASYENVFKK	WIPELQHFAPGVPIV	0	0	RacC (racC) gene	cultivar Landsberg erecta Arac8 (Arac8) gene	2	3	3	4	82	93	37	21	4	5	0
